# Supplementary material for: cyclo-Hexa-μ2-diphenyl­acetato-κ12 O:O′-hexa-μ3-oxido-hexa­kis[phenyl­tin(IV)]
Source: Acta Crystallogr Sect E Struct Rep Online. 2008 Nov 26;64(Pt 12):m1614. doi: 10.1107/S1600536808038567 (PMC2960123; doi:10.1107/S1600536808038567)
Supplement: Supplementary file 1 [file e-64-m1614-sup1.cif]

##############################################################################
###                                                                        ###
###        Electronic paper (Acta Crystallographica Section E)             ###
###                                                                        ###
##############################################################################
#                                                                            #
# This CIF contains the data in a paper accepted for publication in Acta     #
# Crystallographica Section E. It conforms to the requirements of Notes      #
# for Authors for Section E, and has been peer reviewed under the auspices   #
# of the IUCr Commission on Journals.                                        #
#                                                                            #
# Full details of the Crystallographic Information File format               #
# are given in the paper "The Crystallographic Information File (CIF):       #
# a New Standard Archive File for Crystallography" by S. R. Hall, F. H.      #
# Allen and I. D. Brown [Acta Cryst. (1991), A47, 655-685].                  #
#                                                                            #
# The current version of the core CIF dictionary is obtainable from          #
# ftp://ftp.iucr.org/pub/cif_core.dic. The current version number is 2.4.    #
#                                                                            #
# Software is freely available for graphical display of the structure(s) in  #
# this CIF.  For information consult the CIF home page http://www.iucr.org/  #
# cif/home.html                                                              #
#                                                                            #
# This file may be used for bona fide research purposes within the           #
# scientific community so long as proper attribution is given to the journal # 
# article from which it was obtained.                                        #
#                                                                            #
##############################################################################
                                             
data_global
_audit_creation_method     SHELXL-97
_journal_date_recd_electronic     2008-10-07
_journal_date_accepted     2008-11-19
_journal_name_full     'Acta Crystallographica, Section E'
_journal_year     2008
_journal_volume     64
_journal_issue     12
_journal_page_first     m1614
_journal_page_last     m1614
_journal_paper_category     QM
_journal_coeditor_code     HB2814
_publ_contact_author
;
     Dr. Seik Weng Ng
     Department of Chemistry
     University of Malaya
     50603 Kuala Lumpur
     Malaysia
;
_publ_contact_author_email     seikweng@um.edu.my
_publ_contact_author_fax     '03 7967 4193'
_publ_contact_author_phone     '03 7967 6778'
_publ_section_title
;\
<i>cyclo</i>-Hexa-\m~2~-diphenylacetato-\k^12^<i>O</i>:<i>O</i>'-hexa-\m~3~-\
oxido-hexakis[phenyltin(IV)]
;
loop_
    _publ_author_name
    _publ_author_address
    'Amini, Mostafa M.'
;
Department of Chemistry
Shahid Beheshti University
Tehran
Iran
;
    'Hajiashrafi, Taraneh'
;
School of Chemistry
College of Science
Tehran University
Tehran
Iran
;
    'Kharat, Ali Nemati'
;
School of Chemistry
College of Science
Tehran University
Tehran
Iran
;
    'Ng, Seik Weng'
;
Department of Chemistry
University of Malaya
50603 Kuala Lumpur
Malaysia
;
data_I
_audit_creation_method     SHELXL-97
_chemical_name_systematic
;
<i>cyclo</i>-Hexa-\m~2~-diphenylacetato-\k^12^<i>O</i>:<i>O</i>'-hexa-\m~3~-
oxido-hexakis[phenyltin(IV)]
;
_chemical_name_common     ?
_chemical_formula_moiety     'C120 H96 O18 Sn6'
_chemical_formula_sum     'C120 H96 O18 Sn6'
_chemical_formula_iupac     '[Sn6 (C6 H5)6 (C14 H11 O2)6 O6]'
_chemical_formula_weight     2538.11
_chemical_melting_point     ?
_symmetry_cell_setting     Triclinic
_symmetry_space_group_name_H-M     'P -1'
_symmetry_space_group_name_Hall     '-P 1'
loop_
    _symmetry_equiv_pos_as_xyz
    'x, y, z'
    '-x, -y, -z'
_cell_length_a     12.9375(2)
_cell_length_b     14.7406(2)
_cell_length_c     14.8043(2)
_cell_angle_alpha     103.3680(10)
_cell_angle_beta     111.7160(10)
_cell_angle_gamma     92.5820(10)
_cell_volume     2525.06(6)
_cell_formula_units_Z     1
_cell_measurement_reflns_used     9896
_cell_measurement_theta_min     2.4
_cell_measurement_theta_max     32.5
_cell_measurement_temperature     112(2)
_exptl_crystal_description     Block
_exptl_crystal_colour     Colorless
_exptl_crystal_size_max     0.25
_exptl_crystal_size_mid     0.20
_exptl_crystal_size_min     0.17
_exptl_crystal_density_diffrn     1.669
_exptl_crystal_density_meas     ?
_exptl_crystal_density_method     'not measured'
_exptl_crystal_F_000     1260
_exptl_absorpt_coefficient_mu     1.532
_exptl_absorpt_correction_type     Multi-scan
_exptl_absorpt_process_details     '(SADABS; Sheldrick, 1996)'
_exptl_absorpt_correction_T_min     0.701
_exptl_absorpt_correction_T_max     0.781
_diffrn_ambient_temperature     112(2)
_diffrn_radiation_type     MoK\a
_diffrn_radiation_wavelength     0.71073
_diffrn_radiation_source     'medium-focus sealed tube'
_diffrn_radiation_monochromator     graphite
_diffrn_measurement_device_type     'Bruker APEXII'
_diffrn_measurement_method     '\f and \w'
_diffrn_detector_area_resol_mean     ?
_diffrn_reflns_number     37375
_diffrn_reflns_av_R_equivalents     0.0413
_diffrn_reflns_av_sigmaI/netI     0.0446
_diffrn_reflns_theta_min     1.43
_diffrn_reflns_theta_max     27.50
_diffrn_reflns_theta_full     27.50
_diffrn_measured_fraction_theta_max     0.985
_diffrn_measured_fraction_theta_full     0.985
_diffrn_reflns_limit_h_min     -16
_diffrn_reflns_limit_h_max     16
_diffrn_reflns_limit_k_min     -19
_diffrn_reflns_limit_k_max     19
_diffrn_reflns_limit_l_min     -19
_diffrn_reflns_limit_l_max     19
_diffrn_standards_number     0
_diffrn_standards_interval_count     0
_diffrn_standards_interval_time     0
_diffrn_standards_decay_%     0
_reflns_number_total     11415
_reflns_number_gt     9692
_reflns_threshold_expression     I>2\s(I)
_refine_ls_structure_factor_coef     Fsqd
_refine_ls_matrix_type     full
_refine_ls_R_factor_all     0.0459
_refine_ls_R_factor_gt     0.0337
_refine_ls_wR_factor_gt     0.0968
_refine_ls_wR_factor_ref     0.1175
_refine_ls_goodness_of_fit_ref     1.176
_refine_ls_restrained_S_all     1.176
_refine_ls_number_reflns     11415
_refine_ls_number_parameters     541
_refine_ls_number_restraints     0
_refine_ls_hydrogen_treatment     constr
_refine_ls_weighting_scheme     calc
_refine_ls_weighting_details
         'calc w=1/[\s^2^(Fo^2^)+(0.0656P)^2^+0.8272P] where P=(Fo^2^+2Fc^2^)/3'
_atom_sites_solution_hydrogens     geom
_atom_sites_solution_primary     direct
_atom_sites_solution_secondary     difmap
_refine_ls_shift/su_max     0.001
_refine_ls_shift/su_mean     0.001
_refine_diff_density_max     0.939
_refine_diff_density_min     -2.311
_refine_ls_extinction_method     none
_refine_ls_extinction_coef     ?
loop_
    _atom_type_symbol
    _atom_type_description
    _atom_type_scat_dispersion_real
    _atom_type_scat_dispersion_imag
    _atom_type_scat_source
    'C' 'C' 0.0033 0.0016
                         'International Tables Vol C Tables 4.2.6.8 and 6.1.1.4'
    'H' 'H' 0.0000 0.0000
                         'International Tables Vol C Tables 4.2.6.8 and 6.1.1.4'
    'O' 'O' 0.0106 0.0060
                         'International Tables Vol C Tables 4.2.6.8 and 6.1.1.4'
    'Sn' 'Sn' -0.6537 1.4246
                         'International Tables Vol C Tables 4.2.6.8 and 6.1.1.4'
_computing_data_collection     'APEX2 (Bruker, 2004)'
_computing_cell_refinement     'SAINT (Bruker, 2004)'
_computing_data_reduction     'SAINT (Bruker, 2004)'
_computing_structure_solution     'SHELXS97 (Sheldrick, 2008)'
_computing_structure_refinement     'SHELXL97 (Sheldrick, 2008)'
_computing_molecular_graphics     'X-SEED (Barbour, 2001)'
_computing_publication_material     'publCIF (Westrip, 2008)'
loop_
    _atom_site_type_symbol
    _atom_site_label
    _atom_site_fract_x
    _atom_site_fract_y
    _atom_site_fract_z
    _atom_site_U_iso_or_equiv
    _atom_site_adp_type
    _atom_site_calc_flag
    _atom_site_refinement_flags
    _atom_site_occupancy
    _atom_site_disorder_assembly
    _atom_site_disorder_group
    Sn Sn1 0.53479(2) 0.665112(17) 0.603202(18) 0.00889(7) Uani d . 1 . .
    Sn Sn2 0.41572(2) 0.479921(17) 0.623742(18) 0.00872(7) Uani d . 1 . .
    Sn Sn3 0.65401(2) 0.436746(17) 0.615334(18) 0.00909(7) Uani d . 1 . .
    O O1 0.4513(2) 0.78091(19) 0.5569(2) 0.0138(6) Uani d . 1 . .
    O O2 0.3127(2) 0.70644(19) 0.4092(2) 0.0134(6) Uani d . 1 . .
    O O3 0.4792(2) 0.71780(18) 0.7232(2) 0.0126(5) Uani d . 1 . .
    O O4 0.3990(2) 0.58887(18) 0.7415(2) 0.0134(6) Uani d . 1 . .
    O O5 0.4928(2) 0.42566(19) 0.7539(2) 0.0131(5) Uani d . 1 . .
    O O6 0.6614(2) 0.40039(19) 0.7504(2) 0.0133(6) Uani d . 1 . .
    O O7 0.3820(2) 0.57419(18) 0.53567(19) 0.0096(5) Uani d . 1 . .
    O O8 0.5761(2) 0.54875(18) 0.65948(19) 0.0099(5) Uani d . 1 . .
    O O9 0.4812(2) 0.37808(18) 0.54526(19) 0.0100(5) Uani d . 1 . .
    C C1 0.68854(19) 0.75777(16) 0.69348(17) 0.0130(8) Uani d G 1 . .
    C C2 0.7322(2) 0.82506(19) 0.66001(16) 0.0198(9) Uani d G 1 . .
    H H2 0.7016 0.8237 0.5906 0.024 Uiso calc R 1 . .
    C C3 0.8206(2) 0.89432(17) 0.7281(2) 0.0286(11) Uani d G 1 . .
    H H3 0.8504 0.9403 0.7053 0.034 Uiso calc R 1 . .
    C C4 0.8653(2) 0.89630(19) 0.8297(2) 0.0292(11) Uani d G 1 . .
    H H4 0.9257 0.9436 0.8763 0.035 Uiso calc R 1 . .
    C C5 0.8216(2) 0.8290(2) 0.86321(15) 0.0335(12) Uani d G 1 . .
    H H5 0.8522 0.8304 0.9326 0.040 Uiso calc R 1 . .
    C C6 0.7333(2) 0.75976(19) 0.79508(19) 0.0251(10) Uani d G 1 . .
    H H6 0.7034 0.7138 0.8180 0.030 Uiso calc R 1 . .
    C C7 0.25612(17) 0.40475(17) 0.5900(2) 0.0135(8) Uani d G 1 . .
    C C8 0.1648(2) 0.45162(14) 0.5880(2) 0.0214(9) Uani d G 1 . .
    H H8 0.1717 0.5179 0.5972 0.026 Uiso calc R 1 . .
    C C9 0.06332(19) 0.4015(2) 0.5725(3) 0.0281(11) Uani d G 1 . .
    H H9 0.0009 0.4336 0.5711 0.034 Uiso calc R 1 . .
    C C10 0.05322(19) 0.3045(2) 0.5590(3) 0.0364(13) Uani d G 1 . .
    H H10 -0.0161 0.2703 0.5484 0.044 Uiso calc R 1 . .
    C C11 0.1446(2) 0.25768(14) 0.5610(3) 0.0339(12) Uani d G 1 . .
    H H11 0.1377 0.1914 0.5518 0.041 Uiso calc R 1 . .
    C C12 0.2460(2) 0.30777(17) 0.5765(2) 0.0229(9) Uani d G 1 . .
    H H12 0.3085 0.2757 0.5779 0.028 Uiso calc R 1 . .
    C C13 0.82641(15) 0.49468(18) 0.68507(19) 0.0124(7) Uani d G 1 . .
    C C14 0.86491(19) 0.57261(18) 0.66235(19) 0.0182(8) Uani d G 1 . .
    H H14 0.8135 0.6012 0.6165 0.022 Uiso calc R 1 . .
    C C15 0.9786(2) 0.60878(17) 0.7066(2) 0.0259(10) Uani d G 1 . .
    H H15 1.0049 0.6620 0.6911 0.031 Uiso calc R 1 . .
    C C16 1.05382(16) 0.5670(2) 0.7737(2) 0.0276(10) Uani d G 1 . .
    H H16 1.1315 0.5917 0.8039 0.033 Uiso calc R 1 . .
    C C17 1.01532(19) 0.4891(2) 0.7964(2) 0.0262(10) Uani d G 1 . .
    H H17 1.0667 0.4605 0.8422 0.031 Uiso calc R 1 . .
    C C18 0.9016(2) 0.45292(16) 0.7521(2) 0.0191(9) Uani d G 1 . .
    H H18 0.8753 0.3997 0.7676 0.023 Uiso calc R 1 . .
    C C19 0.3723(3) 0.7794(3) 0.4741(3) 0.0126(8) Uani d . 1 . .
    C C20 0.3523(3) 0.8741(3) 0.4514(3) 0.0135(8) Uani d . 1 . .
    H H20 0.3833 0.9233 0.5175 0.016 Uiso calc R 1 . .
    C C21 0.22811(16) 0.88231(19) 0.40101(19) 0.0155(8) Uani d G 1 . .
    C C22 0.1608(2) 0.82467(17) 0.30603(19) 0.0199(9) Uani d G 1 . .
    H H22 0.1920 0.7789 0.2711 0.024 Uiso calc R 1 . .
    C C23 0.0479(2) 0.83396(19) 0.26215(17) 0.0267(10) Uani d G 1 . .
    H H23 0.0019 0.7946 0.1972 0.032 Uiso calc R 1 . .
    C C24 0.00225(16) 0.9009(2) 0.3133(2) 0.0271(10) Uani d G 1 . .
    H H24 -0.0749 0.9072 0.2833 0.033 Uiso calc R 1 . .
    C C25 0.0695(2) 0.95852(19) 0.4082(2) 0.0264(10) Uani d G 1 . .
    H H25 0.0384 1.0043 0.4432 0.032 Uiso calc R 1 . .
    C C26 0.1825(2) 0.94924(18) 0.45212(16) 0.0207(9) Uani d G 1 . .
    H H26 0.2285 0.9886 0.5170 0.025 Uiso calc R 1 . .
    C C27 0.4212(2) 0.89411(18) 0.38980(19) 0.0149(8) Uani d G 1 . .
    C C28 0.5037(2) 0.84157(16) 0.3770(2) 0.0194(9) Uani d G 1 . .
    H H28 0.5175 0.7884 0.4035 0.023 Uiso calc R 1 . .
    C C29 0.5661(2) 0.86681(19) 0.3254(2) 0.0240(9) Uani d G 1 . .
    H H29 0.6225 0.8309 0.3167 0.029 Uiso calc R 1 . .
    C C30 0.5459(2) 0.94460(19) 0.2867(2) 0.0251(10) Uani d G 1 . .
    H H30 0.5885 0.9619 0.2514 0.030 Uiso calc R 1 . .
    C C31 0.4634(2) 0.99714(16) 0.2995(2) 0.0226(9) Uani d G 1 . .
    H H31 0.4496 1.0503 0.2730 0.027 Uiso calc R 1 . .
    C C32 0.4010(2) 0.97190(17) 0.3511(2) 0.0189(9) Uani d G 1 . .
    H H32 0.3446 1.0078 0.3598 0.023 Uiso calc R 1 . .
    C C33 0.4280(3) 0.6769(3) 0.7630(3) 0.0110(7) Uani d . 1 . .
    C C34 0.3966(3) 0.7386(3) 0.8440(3) 0.0131(8) Uani d . 1 . .
    H H34 0.3771 0.6968 0.8816 0.016 Uiso calc R 1 . .
    C C35 0.4958(2) 0.81260(17) 0.92017(18) 0.0152(8) Uani d G 1 . .
    C C36 0.5220(2) 0.89622(19) 0.89992(17) 0.0242(10) Uani d G 1 . .
    H H36 0.4782 0.9082 0.8375 0.029 Uiso calc R 1 . .
    C C37 0.6122(3) 0.96228(16) 0.9709(2) 0.0311(11) Uani d G 1 . .
    H H37 0.6301 1.0194 0.9571 0.037 Uiso calc R 1 . .
    C C38 0.6763(2) 0.94472(19) 1.0622(2) 0.0322(11) Uani d G 1 . .
    H H38 0.7379 0.9899 1.1108 0.039 Uiso calc R 1 . .
    C C39 0.6501(2) 0.8611(2) 1.08246(17) 0.0322(11) Uani d G 1 . .
    H H39 0.6939 0.8491 1.1448 0.039 Uiso calc R 1 . .
    C C40 0.5599(2) 0.79503(16) 1.0114(2) 0.0253(10) Uani d G 1 . .
    H H40 0.5420 0.7379 1.0253 0.030 Uiso calc R 1 . .
    C C41 0.29135(18) 0.78216(19) 0.79501(19) 0.0138(8) Uani d G 1 . .
    C C42 0.2700(2) 0.8122(2) 0.7083(2) 0.0235(10) Uani d G 1 . .
    H H42 0.3210 0.8049 0.6755 0.028 Uiso calc R 1 . .
    C C43 0.1739(2) 0.8529(2) 0.66953(19) 0.0290(11) Uani d G 1 . .
    H H43 0.1593 0.8734 0.6103 0.035 Uiso calc R 1 . .
    C C44 0.09925(19) 0.8636(2) 0.7175(2) 0.0267(10) Uani d G 1 . .
    H H44 0.0336 0.8914 0.6910 0.032 Uiso calc R 1 . .
    C C45 0.1206(2) 0.8335(2) 0.8042(2) 0.0235(9) Uani d G 1 . .
    H H45 0.0696 0.8408 0.8370 0.028 Uiso calc R 1 . .
    C C46 0.2167(2) 0.7928(2) 0.84299(17) 0.0196(9) Uani d G 1 . .
    H H46 0.2313 0.7723 0.9023 0.023 Uiso calc R 1 . .
    C C47 0.5914(3) 0.4068(3) 0.7913(3) 0.0128(7) Uani d . 1 . .
    C C48 0.6309(3) 0.3932(3) 0.8978(3) 0.0147(8) Uani d . 1 . .
    H H48 0.5642 0.3636 0.9048 0.018 Uiso calc R 1 . .
    C C49 0.72011(19) 0.32657(17) 0.9159(2) 0.0163(8) Uani d G 1 . .
    C C50 0.8342(2) 0.36122(15) 0.9587(2) 0.0242(10) Uani d G 1 . .
    H H50 0.8583 0.4271 0.9769 0.029 Uiso calc R 1 . .
    C C51 0.91314(17) 0.2995(2) 0.9748(2) 0.0306(11) Uani d G 1 . .
    H H51 0.9911 0.3231 1.0041 0.037 Uiso calc R 1 . .
    C C52 0.8779(2) 0.20305(19) 0.9482(2) 0.0296(11) Uani d G 1 . .
    H H52 0.9319 0.1608 0.9592 0.035 Uiso calc R 1 . .
    C C53 0.7638(3) 0.16840(14) 0.9054(2) 0.0282(11) Uani d G 1 . .
    H H53 0.7398 0.1025 0.8872 0.034 Uiso calc R 1 . .
    C C54 0.68492(18) 0.23016(18) 0.8892(2) 0.0226(9) Uani d G 1 . .
    H H54 0.6069 0.2065 0.8600 0.027 Uiso calc R 1 . .
    C C55 0.6707(2) 0.49094(15) 0.97491(17) 0.0147(8) Uani d G 1 . .
    C C56 0.6557(2) 0.50229(16) 1.06492(19) 0.0197(9) Uani d G 1 . .
    H H56 0.6152 0.4527 1.0748 0.024 Uiso calc R 1 . .
    C C57 0.7000(2) 0.58622(19) 1.14048(16) 0.0238(10) Uani d G 1 . .
    H H57 0.6898 0.5940 1.2020 0.029 Uiso calc R 1 . .
    C C58 0.7593(2) 0.65881(16) 1.12602(18) 0.0233(9) Uani d G 1 . .
    H H58 0.7896 0.7162 1.1777 0.028 Uiso calc R 1 . .
    C C59 0.7743(2) 0.64746(16) 1.0360(2) 0.0241(10) Uani d G 1 . .
    H H59 0.8148 0.6971 1.0261 0.029 Uiso calc R 1 . .
    C C60 0.7300(2) 0.56353(18) 0.96046(16) 0.0214(9) Uani d G 1 . .
    H H60 0.7402 0.5558 0.8989 0.026 Uiso calc R 1 . .
loop_
    _atom_site_aniso_label
    _atom_site_aniso_U_11
    _atom_site_aniso_U_22
    _atom_site_aniso_U_33
    _atom_site_aniso_U_12
    _atom_site_aniso_U_13
    _atom_site_aniso_U_23
    Sn1 0.01146(13) 0.00818(13) 0.00688(13) 0.00179(9) 0.00281(10) 0.00295(9)
    Sn2 0.01089(13) 0.00863(13) 0.00698(13) 0.00201(9) 0.00306(10) 0.00332(10)
    Sn3 0.01056(13) 0.00959(13) 0.00707(13) 0.00261(9) 0.00233(10) 0.00380(10)
    O1 0.0171(14) 0.0137(14) 0.0097(13) 0.0059(11) 0.0033(11) 0.0041(11)
    O2 0.0154(13) 0.0118(13) 0.0122(14) 0.0021(11) 0.0039(11) 0.0039(11)
    O3 0.0164(13) 0.0117(13) 0.0096(13) 0.0007(10) 0.0063(11) 0.0011(10)
    O4 0.0196(14) 0.0097(13) 0.0127(14) 0.0023(11) 0.0083(12) 0.0026(11)
    O5 0.0135(13) 0.0172(14) 0.0094(13) 0.0036(11) 0.0027(11) 0.0076(11)
    O6 0.0139(13) 0.0185(14) 0.0100(13) 0.0042(11) 0.0042(11) 0.0085(11)
    O7 0.0117(12) 0.0084(12) 0.0089(13) 0.0015(10) 0.0038(10) 0.0028(10)
    O8 0.0110(12) 0.0101(13) 0.0078(12) 0.0018(10) 0.0015(10) 0.0045(10)
    O9 0.0126(13) 0.0103(13) 0.0080(13) 0.0044(10) 0.0037(10) 0.0039(10)
    C1 0.0140(18) 0.0089(18) 0.0132(19) 0.0000(14) 0.0042(15) -0.0003(15)
    C2 0.018(2) 0.020(2) 0.024(2) 0.0037(16) 0.0083(18) 0.0112(18)
    C3 0.021(2) 0.018(2) 0.047(3) 0.0009(17) 0.011(2) 0.013(2)
    C4 0.013(2) 0.027(3) 0.036(3) -0.0017(18) 0.001(2) 0.001(2)
    C5 0.027(3) 0.043(3) 0.018(2) -0.007(2) 0.000(2) 0.001(2)
    C6 0.022(2) 0.033(3) 0.016(2) -0.0050(19) 0.0012(18) 0.0092(19)
    C7 0.0144(18) 0.0158(19) 0.0081(18) -0.0014(15) 0.0024(15) 0.0032(15)
    C8 0.016(2) 0.025(2) 0.023(2) 0.0041(17) 0.0072(18) 0.0052(18)
    C9 0.014(2) 0.041(3) 0.026(2) 0.0023(19) 0.0073(19) 0.004(2)
    C10 0.020(2) 0.040(3) 0.042(3) -0.010(2) 0.013(2) -0.001(2)
    C11 0.032(3) 0.018(2) 0.047(3) -0.008(2) 0.016(2) 0.002(2)
    C12 0.019(2) 0.019(2) 0.028(2) -0.0007(17) 0.0087(19) 0.0024(19)
    C13 0.0104(17) 0.0141(19) 0.0092(18) -0.0002(14) 0.0019(15) 0.0001(15)
    C14 0.020(2) 0.019(2) 0.015(2) 0.0026(16) 0.0057(17) 0.0055(16)
    C15 0.023(2) 0.027(2) 0.022(2) -0.0082(19) 0.0044(19) 0.0063(19)
    C16 0.016(2) 0.030(3) 0.029(3) -0.0046(18) 0.0028(19) 0.007(2)
    C17 0.019(2) 0.031(3) 0.023(2) 0.0042(18) -0.0002(19) 0.009(2)
    C18 0.016(2) 0.021(2) 0.018(2) 0.0036(16) 0.0019(17) 0.0083(17)
    C19 0.0186(19) 0.0099(18) 0.0139(19) 0.0043(15) 0.0100(16) 0.0057(15)
    C20 0.019(2) 0.0084(18) 0.0128(19) 0.0036(14) 0.0042(16) 0.0045(15)
    C21 0.021(2) 0.0121(18) 0.017(2) 0.0066(15) 0.0079(17) 0.0109(16)
    C22 0.022(2) 0.020(2) 0.019(2) 0.0054(17) 0.0058(18) 0.0083(17)
    C23 0.022(2) 0.030(3) 0.025(2) 0.0009(19) 0.0019(19) 0.013(2)
    C24 0.018(2) 0.033(3) 0.039(3) 0.0088(19) 0.012(2) 0.023(2)
    C25 0.031(2) 0.029(2) 0.036(3) 0.018(2) 0.025(2) 0.018(2)
    C26 0.028(2) 0.022(2) 0.018(2) 0.0093(18) 0.0118(19) 0.0110(18)
    C27 0.021(2) 0.0121(19) 0.0077(18) 0.0009(15) 0.0019(16) 0.0023(15)
    C28 0.024(2) 0.020(2) 0.019(2) 0.0044(17) 0.0095(18) 0.0122(17)
    C29 0.025(2) 0.025(2) 0.025(2) 0.0061(18) 0.013(2) 0.0077(19)
    C30 0.032(2) 0.026(2) 0.019(2) -0.0058(19) 0.013(2) 0.0078(19)
    C31 0.034(3) 0.014(2) 0.018(2) -0.0019(18) 0.0069(19) 0.0075(17)
    C32 0.027(2) 0.0126(19) 0.016(2) 0.0045(16) 0.0068(18) 0.0035(16)
    C33 0.0087(17) 0.0133(18) 0.0081(17) 0.0033(14) -0.0006(14) 0.0039(14)
    C34 0.0191(19) 0.0112(18) 0.0121(19) 0.0032(15) 0.0090(16) 0.0038(15)
    C35 0.021(2) 0.0142(19) 0.0115(19) 0.0063(16) 0.0082(16) 0.0026(15)
    C36 0.030(2) 0.023(2) 0.019(2) -0.0032(18) 0.0095(19) 0.0062(18)
    C37 0.038(3) 0.020(2) 0.031(3) -0.007(2) 0.016(2) -0.001(2)
    C38 0.026(2) 0.026(3) 0.030(3) -0.004(2) 0.004(2) -0.006(2)
    C39 0.029(3) 0.029(3) 0.024(3) 0.003(2) -0.002(2) 0.000(2)
    C40 0.029(2) 0.019(2) 0.022(2) 0.0017(18) 0.004(2) 0.0071(18)
    C41 0.0173(19) 0.0116(18) 0.0108(19) 0.0031(15) 0.0044(16) 0.0017(15)
    C42 0.029(2) 0.029(2) 0.021(2) 0.0147(19) 0.0125(19) 0.0161(19)
    C43 0.031(3) 0.031(3) 0.028(3) 0.011(2) 0.010(2) 0.017(2)
    C44 0.020(2) 0.022(2) 0.034(3) 0.0067(18) 0.004(2) 0.008(2)
    C45 0.015(2) 0.023(2) 0.031(3) -0.0003(17) 0.0101(19) 0.0030(19)
    C46 0.022(2) 0.017(2) 0.021(2) 0.0020(17) 0.0113(18) 0.0029(17)
    C47 0.0169(19) 0.0115(18) 0.0088(18) 0.0006(14) 0.0034(15) 0.0036(14)
    C48 0.0181(19) 0.017(2) 0.0113(19) 0.0032(15) 0.0059(16) 0.0084(16)
    C49 0.020(2) 0.022(2) 0.0089(18) 0.0070(16) 0.0044(16) 0.0078(16)
    C50 0.023(2) 0.023(2) 0.025(2) 0.0062(18) 0.0064(19) 0.0068(19)
    C51 0.022(2) 0.037(3) 0.029(3) 0.011(2) 0.004(2) 0.009(2)
    C52 0.036(3) 0.037(3) 0.022(2) 0.022(2) 0.012(2) 0.015(2)
    C53 0.049(3) 0.019(2) 0.021(2) 0.007(2) 0.015(2) 0.0088(19)
    C54 0.031(2) 0.020(2) 0.014(2) 0.0013(18) 0.0056(18) 0.0063(17)
    C55 0.0140(19) 0.018(2) 0.0118(19) 0.0049(15) 0.0035(15) 0.0062(16)
    C56 0.023(2) 0.023(2) 0.017(2) 0.0051(17) 0.0092(18) 0.0099(17)
    C57 0.026(2) 0.034(3) 0.012(2) 0.0097(19) 0.0071(18) 0.0056(18)
    C58 0.023(2) 0.022(2) 0.017(2) 0.0037(17) 0.0023(18) -0.0001(18)
    C59 0.025(2) 0.022(2) 0.023(2) -0.0017(18) 0.0083(19) 0.0046(19)
    C60 0.029(2) 0.021(2) 0.016(2) 0.0020(18) 0.0095(18) 0.0069(17)
loop_
    _geom_bond_atom_site_label_1
    _geom_bond_atom_site_label_2
    _geom_bond_site_symmetry_2
    _geom_bond_distance
    _geom_bond_publ_flag
    Sn1 O9 2_666 2.070(3) y
    Sn1 O8 . 2.082(3) y
    Sn1 O7 . 2.094(3) y
    Sn1 O3 . 2.153(3) y
    Sn1 O1 . 2.170(3) y
    Sn1 C1 . 2.1336(18) y
    Sn2 O7 . 2.072(3) y
    Sn2 O9 . 2.088(3) y
    Sn2 O8 . 2.089(3) y
    Sn2 O4 . 2.163(3) y
    Sn2 O5 . 2.171(3) y
    Sn2 C7 . 2.1250(18) y
    Sn3 O7 2_666 2.073(3) y
    Sn3 O8 . 2.076(3) y
    Sn3 O9 . 2.125(3) y
    Sn3 O2 2_666 2.148(3) y
    Sn3 O6 . 2.158(3) y
    Sn3 C13 . 2.1181(18) y
    O1 C19 . 1.267(5) ?
    O2 C19 . 1.255(5) ?
    O2 Sn3 2_666 2.148(3) ?
    O3 C33 . 1.252(5) ?
    O4 C33 . 1.266(4) ?
    O5 C47 . 1.261(5) ?
    O6 C47 . 1.257(5) ?
    O7 Sn3 2_666 2.073(3) ?
    O9 Sn1 2_666 2.070(3) ?
    C1 C2 . 1.3900 ?
    C1 C6 . 1.3900 ?
    C2 C3 . 1.3900 ?
    C2 H2 . 0.9500 ?
    C3 C4 . 1.3900 ?
    C3 H3 . 0.9500 ?
    C4 C5 . 1.3900 ?
    C4 H4 . 0.9500 ?
    C5 C6 . 1.3900 ?
    C5 H5 . 0.9500 ?
    C6 H6 . 0.9500 ?
    C7 C8 . 1.3900 ?
    C7 C12 . 1.3900 ?
    C8 C9 . 1.3900 ?
    C8 H8 . 0.9500 ?
    C9 C10 . 1.3900 ?
    C9 H9 . 0.9500 ?
    C10 C11 . 1.3900 ?
    C10 H10 . 0.9500 ?
    C11 C12 . 1.3900 ?
    C11 H11 . 0.9500 ?
    C12 H12 . 0.9500 ?
    C13 C14 . 1.3900 ?
    C13 C18 . 1.3900 ?
    C14 C15 . 1.3900 ?
    C14 H14 . 0.9500 ?
    C15 C16 . 1.3900 ?
    C15 H15 . 0.9500 ?
    C16 C17 . 1.3900 ?
    C16 H16 . 0.9500 ?
    C17 C18 . 1.3900 ?
    C17 H17 . 0.9500 ?
    C18 H18 . 0.9500 ?
    C19 C20 . 1.522(5) ?
    C20 C21 . 1.524(4) ?
    C20 C27 . 1.554(4) ?
    C20 H20 . 1.0000 ?
    C21 C22 . 1.3900 ?
    C21 C26 . 1.3900 ?
    C22 C23 . 1.3900 ?
    C22 H22 . 0.9500 ?
    C23 C24 . 1.3900 ?
    C23 H23 . 0.9500 ?
    C24 C25 . 1.3900 ?
    C24 H24 . 0.9500 ?
    C25 C26 . 1.3900 ?
    C25 H25 . 0.9500 ?
    C26 H26 . 0.9500 ?
    C27 C28 . 1.3900 ?
    C27 C32 . 1.3900 ?
    C28 C29 . 1.3900 ?
    C28 H28 . 0.9500 ?
    C29 C30 . 1.3900 ?
    C29 H29 . 0.9500 ?
    C30 C31 . 1.3900 ?
    C30 H30 . 0.9500 ?
    C31 C32 . 1.3900 ?
    C31 H31 . 0.9500 ?
    C32 H32 . 0.9500 ?
    C33 C34 . 1.523(5) ?
    C34 C35 . 1.531(4) ?
    C34 C41 . 1.535(4) ?
    C34 H34 . 1.0000 ?
    C35 C36 . 1.3900 ?
    C35 C40 . 1.3900 ?
    C36 C37 . 1.3900 ?
    C36 H36 . 0.9500 ?
    C37 C38 . 1.3900 ?
    C37 H37 . 0.9500 ?
    C38 C39 . 1.3900 ?
    C38 H38 . 0.9500 ?
    C39 C40 . 1.3900 ?
    C39 H39 . 0.9500 ?
    C40 H40 . 0.9500 ?
    C41 C42 . 1.3900 ?
    C41 C46 . 1.3900 ?
    C42 C43 . 1.3900 ?
    C42 H42 . 0.9500 ?
    C43 C44 . 1.3900 ?
    C43 H43 . 0.9500 ?
    C44 C45 . 1.3900 ?
    C44 H44 . 0.9500 ?
    C45 C46 . 1.3900 ?
    C45 H45 . 0.9500 ?
    C46 H46 . 0.9500 ?
    C47 C48 . 1.532(5) ?
    C48 C49 . 1.538(4) ?
    C48 C55 . 1.543(4) ?
    C48 H48 . 1.0000 ?
    C49 C50 . 1.3900 ?
    C49 C54 . 1.3900 ?
    C50 C51 . 1.3900 ?
    C50 H50 . 0.9500 ?
    C51 C52 . 1.3900 ?
    C51 H51 . 0.9500 ?
    C52 C53 . 1.3900 ?
    C52 H52 . 0.9500 ?
    C53 C54 . 1.3900 ?
    C53 H53 . 0.9500 ?
    C54 H54 . 0.9500 ?
    C55 C56 . 1.3900 ?
    C55 C60 . 1.3900 ?
    C56 C57 . 1.3900 ?
    C56 H56 . 0.9500 ?
    C57 C58 . 1.3900 ?
    C57 H57 . 0.9500 ?
    C58 C59 . 1.3900 ?
    C58 H58 . 0.9500 ?
    C59 C60 . 1.3900 ?
    C59 H59 . 0.9500 ?
    C60 H60 . 0.9500 ?
loop_
    _geom_angle_atom_site_label_1
    _geom_angle_atom_site_label_2
    _geom_angle_atom_site_label_3
    _geom_angle_site_symmetry_1
    _geom_angle_site_symmetry_3
    _geom_angle
    _geom_angle_publ_flag
    O9 Sn1 O8 2_666 . 104.81(10) ?
    O9 Sn1 O7 2_666 . 78.30(10) ?
    O8 Sn1 O7 . . 77.31(10) ?
    O9 Sn1 C1 2_666 . 110.39(10) ?
    O8 Sn1 C1 . . 98.50(10) ?
    O7 Sn1 C1 . . 171.19(10) ?
    O9 Sn1 O3 2_666 . 155.57(10) ?
    O8 Sn1 O3 . . 88.52(10) ?
    O7 Sn1 O3 . . 84.99(10) ?
    C1 Sn1 O3 . . 87.17(10) ?
    O9 Sn1 O1 2_666 . 84.06(10) ?
    O8 Sn1 O1 . . 163.51(10) ?
    O7 Sn1 O1 . . 91.25(10) ?
    C1 Sn1 O1 . . 91.14(10) ?
    O3 Sn1 O1 . . 78.56(10) ?
    O9 Sn1 Sn3 2_666 2_666 40.85(7) ?
    O8 Sn1 Sn3 . 2_666 100.18(7) ?
    O7 Sn1 Sn3 . 2_666 39.51(7) ?
    C1 Sn1 Sn3 . 2_666 149.24(7) ?
    O3 Sn1 Sn3 . 2_666 117.45(7) ?
    O1 Sn1 Sn3 . 2_666 77.25(7) ?
    O9 Sn1 Sn2 2_666 . 100.89(7) ?
    O8 Sn1 Sn2 . . 39.88(7) ?
    O7 Sn1 Sn2 . . 39.46(7) ?
    C1 Sn1 Sn2 . . 134.14(7) ?
    O3 Sn1 Sn2 . . 76.13(7) ?
    O1 Sn1 Sn2 . . 125.52(7) ?
    Sn3 Sn1 Sn2 2_666 . 73.199(8) ?
    O7 Sn2 O9 . . 101.76(10) ?
    O7 Sn2 O8 . . 77.64(10) ?
    O9 Sn2 O8 . . 78.04(10) ?
    O7 Sn2 C7 . . 104.87(10) ?
    O9 Sn2 C7 . . 100.46(10) ?
    O8 Sn2 C7 . . 177.34(10) ?
    O7 Sn2 O4 . . 87.45(10) ?
    O9 Sn2 O4 . . 162.12(10) ?
    O8 Sn2 O4 . . 89.21(10) ?
    C7 Sn2 O4 . . 91.78(10) ?
    O7 Sn2 O5 . . 159.26(10) ?
    O9 Sn2 O5 . . 87.69(10) ?
    O8 Sn2 O5 . . 86.49(10) ?
    C7 Sn2 O5 . . 91.27(10) ?
    O4 Sn2 O5 . . 78.98(10) ?
    O7 Sn3 O8 2_666 . 104.46(10) ?
    O7 Sn3 C13 2_666 . 102.46(10) ?
    O8 Sn3 C13 . . 102.73(10) ?
    O7 Sn3 O9 2_666 . 77.53(10) ?
    O8 Sn3 O9 . . 77.49(10) ?
    C13 Sn3 O9 . . 179.77(11) ?
    O7 Sn3 O2 2_666 2_666 88.73(10) ?
    O8 Sn3 O2 . 2_666 155.77(10) ?
    C13 Sn3 O2 . 2_666 93.90(10) ?
    O9 Sn3 O2 . 2_666 85.87(10) ?
    O7 Sn3 O6 2_666 . 160.60(10) ?
    O8 Sn3 O6 . . 85.71(10) ?
    C13 Sn3 O6 . . 91.05(10) ?
    O9 Sn3 O6 . . 88.91(10) ?
    O2 Sn3 O6 2_666 . 76.39(10) ?
    O7 Sn3 Sn1 2_666 2_666 39.98(7) ?
    O8 Sn3 Sn1 . 2_666 100.15(7) ?
    C13 Sn3 Sn1 . 2_666 140.36(7) ?
    O9 Sn3 Sn1 . 2_666 39.57(7) ?
    O2 Sn3 Sn1 2_666 2_666 76.81(7) ?
    O6 Sn3 Sn1 . 2_666 122.72(7) ?
    O7 Sn3 Sn2 2_666 . 99.93(7) ?
    O8 Sn3 Sn2 . . 39.57(7) ?
    C13 Sn3 Sn2 . . 140.41(8) ?
    O9 Sn3 Sn2 . . 39.79(7) ?
    O2 Sn3 Sn2 2_666 . 118.92(7) ?
    O6 Sn3 Sn2 . . 77.22(7) ?
    Sn1 Sn3 Sn2 2_666 . 73.224(8) ?
    C19 O1 Sn1 . . 128.6(2) ?
    C19 O2 Sn3 . 2_666 129.8(3) ?
    C33 O3 Sn1 . . 131.7(2) ?
    C33 O4 Sn2 . . 128.0(2) ?
    C47 O5 Sn2 . . 129.2(2) ?
    C47 O6 Sn3 . . 129.6(3) ?
    Sn2 O7 Sn3 . 2_666 134.38(13) ?
    Sn2 O7 Sn1 . . 100.58(11) ?
    Sn3 O7 Sn1 2_666 . 100.51(11) ?
    Sn3 O8 Sn1 . . 130.74(13) ?
    Sn3 O8 Sn2 . . 101.15(11) ?
    Sn1 O8 Sn2 . . 100.40(11) ?
    Sn1 O9 Sn2 2_666 . 134.17(13) ?
    Sn1 O9 Sn3 2_666 . 99.58(10) ?
    Sn2 O9 Sn3 . . 99.57(11) ?
    C2 C1 C6 . . 120.0 ?
    C2 C1 Sn1 . . 123.29(14) ?
    C6 C1 Sn1 . . 115.69(13) ?
    C1 C2 C3 . . 120.0 ?
    C1 C2 H2 . . 120.0 ?
    C3 C2 H2 . . 120.0 ?
    C4 C3 C2 . . 120.0 ?
    C4 C3 H3 . . 120.0 ?
    C2 C3 H3 . . 120.0 ?
    C3 C4 C5 . . 120.0 ?
    C3 C4 H4 . . 120.0 ?
    C5 C4 H4 . . 120.0 ?
    C4 C5 C6 . . 120.0 ?
    C4 C5 H5 . . 120.0 ?
    C6 C5 H5 . . 120.0 ?
    C5 C6 C1 . . 120.0 ?
    C5 C6 H6 . . 120.0 ?
    C1 C6 H6 . . 120.0 ?
    C8 C7 C12 . . 120.0 ?
    C8 C7 Sn2 . . 121.10(14) ?
    C12 C7 Sn2 . . 118.76(13) ?
    C7 C8 C9 . . 120.0 ?
    C7 C8 H8 . . 120.0 ?
    C9 C8 H8 . . 120.0 ?
    C8 C9 C10 . . 120.0 ?
    C8 C9 H9 . . 120.0 ?
    C10 C9 H9 . . 120.0 ?
    C9 C10 C11 . . 120.0 ?
    C9 C10 H10 . . 120.0 ?
    C11 C10 H10 . . 120.0 ?
    C12 C11 C10 . . 120.0 ?
    C12 C11 H11 . . 120.0 ?
    C10 C11 H11 . . 120.0 ?
    C11 C12 C7 . . 120.0 ?
    C11 C12 H12 . . 120.0 ?
    C7 C12 H12 . . 120.0 ?
    C14 C13 C18 . . 120.0 ?
    C14 C13 Sn3 . . 120.39(13) ?
    C18 C13 Sn3 . . 119.59(13) ?
    C13 C14 C15 . . 120.0 ?
    C13 C14 H14 . . 120.0 ?
    C15 C14 H14 . . 120.0 ?
    C16 C15 C14 . . 120.0 ?
    C16 C15 H15 . . 120.0 ?
    C14 C15 H15 . . 120.0 ?
    C15 C16 C17 . . 120.0 ?
    C15 C16 H16 . . 120.0 ?
    C17 C16 H16 . . 120.0 ?
    C18 C17 C16 . . 120.0 ?
    C18 C17 H17 . . 120.0 ?
    C16 C17 H17 . . 120.0 ?
    C17 C18 C13 . . 120.0 ?
    C17 C18 H18 . . 120.0 ?
    C13 C18 H18 . . 120.0 ?
    O2 C19 O1 . . 125.2(4) ?
    O2 C19 C20 . . 118.3(3) ?
    O1 C19 C20 . . 116.5(3) ?
    C19 C20 C21 . . 113.3(3) ?
    C19 C20 C27 . . 109.1(3) ?
    C21 C20 C27 . . 112.9(3) ?
    C19 C20 H20 . . 107.1 ?
    C21 C20 H20 . . 107.1 ?
    C27 C20 H20 . . 107.1 ?
    C22 C21 C26 . . 120.0 ?
    C22 C21 C20 . . 121.4(2) ?
    C26 C21 C20 . . 118.6(2) ?
    C23 C22 C21 . . 120.0 ?
    C23 C22 H22 . . 120.0 ?
    C21 C22 H22 . . 120.0 ?
    C24 C23 C22 . . 120.0 ?
    C24 C23 H23 . . 120.0 ?
    C22 C23 H23 . . 120.0 ?
    C23 C24 C25 . . 120.0 ?
    C23 C24 H24 . . 120.0 ?
    C25 C24 H24 . . 120.0 ?
    C26 C25 C24 . . 120.0 ?
    C26 C25 H25 . . 120.0 ?
    C24 C25 H25 . . 120.0 ?
    C25 C26 C21 . . 120.0 ?
    C25 C26 H26 . . 120.0 ?
    C21 C26 H26 . . 120.0 ?
    C28 C27 C32 . . 120.0 ?
    C28 C27 C20 . . 123.3(2) ?
    C32 C27 C20 . . 116.6(2) ?
    C29 C28 C27 . . 120.0 ?
    C29 C28 H28 . . 120.0 ?
    C27 C28 H28 . . 120.0 ?
    C28 C29 C30 . . 120.0 ?
    C28 C29 H29 . . 120.0 ?
    C30 C29 H29 . . 120.0 ?
    C31 C30 C29 . . 120.0 ?
    C31 C30 H30 . . 120.0 ?
    C29 C30 H30 . . 120.0 ?
    C32 C31 C30 . . 120.0 ?
    C32 C31 H31 . . 120.0 ?
    C30 C31 H31 . . 120.0 ?
    C31 C32 C27 . . 120.0 ?
    C31 C32 H32 . . 120.0 ?
    C27 C32 H32 . . 120.0 ?
    O3 C33 O4 . . 125.9(4) ?
    O3 C33 C34 . . 117.2(3) ?
    O4 C33 C34 . . 116.9(3) ?
    C33 C34 C35 . . 111.4(3) ?
    C33 C34 C41 . . 110.1(3) ?
    C35 C34 C41 . . 112.7(3) ?
    C33 C34 H34 . . 107.5 ?
    C35 C34 H34 . . 107.5 ?
    C41 C34 H34 . . 107.5 ?
    C36 C35 C40 . . 120.0 ?
    C36 C35 C34 . . 121.4(2) ?
    C40 C35 C34 . . 118.6(2) ?
    C37 C36 C35 . . 120.0 ?
    C37 C36 H36 . . 120.0 ?
    C35 C36 H36 . . 120.0 ?
    C36 C37 C38 . . 120.0 ?
    C36 C37 H37 . . 120.0 ?
    C38 C37 H37 . . 120.0 ?
    C39 C38 C37 . . 120.0 ?
    C39 C38 H38 . . 120.0 ?
    C37 C38 H38 . . 120.0 ?
    C40 C39 C38 . . 120.0 ?
    C40 C39 H39 . . 120.0 ?
    C38 C39 H39 . . 120.0 ?
    C39 C40 C35 . . 120.0 ?
    C39 C40 H40 . . 120.0 ?
    C35 C40 H40 . . 120.0 ?
    C42 C41 C46 . . 120.0 ?
    C42 C41 C34 . . 123.3(2) ?
    C46 C41 C34 . . 116.7(2) ?
    C41 C42 C43 . . 120.0 ?
    C41 C42 H42 . . 120.0 ?
    C43 C42 H42 . . 120.0 ?
    C42 C43 C44 . . 120.0 ?
    C42 C43 H43 . . 120.0 ?
    C44 C43 H43 . . 120.0 ?
    C45 C44 C43 . . 120.0 ?
    C45 C44 H44 . . 120.0 ?
    C43 C44 H44 . . 120.0 ?
    C44 C45 C46 . . 120.0 ?
    C44 C45 H45 . . 120.0 ?
    C46 C45 H45 . . 120.0 ?
    C45 C46 C41 . . 120.0 ?
    C45 C46 H46 . . 120.0 ?
    C41 C46 H46 . . 120.0 ?
    O6 C47 O5 . . 126.3(4) ?
    O6 C47 C48 . . 116.8(3) ?
    O5 C47 C48 . . 116.9(3) ?
    C47 C48 C49 . . 112.2(3) ?
    C47 C48 C55 . . 108.7(3) ?
    C49 C48 C55 . . 113.2(3) ?
    C47 C48 H48 . . 107.5 ?
    C49 C48 H48 . . 107.5 ?
    C55 C48 H48 . . 107.5 ?
    C50 C49 C54 . . 120.0 ?
    C50 C49 C48 . . 121.2(2) ?
    C54 C49 C48 . . 118.8(2) ?
    C49 C50 C51 . . 120.0 ?
    C49 C50 H50 . . 120.0 ?
    C51 C50 H50 . . 120.0 ?
    C52 C51 C50 . . 120.0 ?
    C52 C51 H51 . . 120.0 ?
    C50 C51 H51 . . 120.0 ?
    C51 C52 C53 . . 120.0 ?
    C51 C52 H52 . . 120.0 ?
    C53 C52 H52 . . 120.0 ?
    C54 C53 C52 . . 120.0 ?
    C54 C53 H53 . . 120.0 ?
    C52 C53 H53 . . 120.0 ?
    C53 C54 C49 . . 120.0 ?
    C53 C54 H54 . . 120.0 ?
    C49 C54 H54 . . 120.0 ?
    C56 C55 C60 . . 120.0 ?
    C56 C55 C48 . . 118.2(2) ?
    C60 C55 C48 . . 121.5(2) ?
    C55 C56 C57 . . 120.0 ?
    C55 C56 H56 . . 120.0 ?
    C57 C56 H56 . . 120.0 ?
    C58 C57 C56 . . 120.0 ?
    C58 C57 H57 . . 120.0 ?
    C56 C57 H57 . . 120.0 ?
    C57 C58 C59 . . 120.0 ?
    C57 C58 H58 . . 120.0 ?
    C59 C58 H58 . . 120.0 ?
    C60 C59 C58 . . 120.0 ?
    C60 C59 H59 . . 120.0 ?
    C58 C59 H59 . . 120.0 ?
    C59 C60 C55 . . 120.0 ?
    C59 C60 H60 . . 120.0 ?
    C55 C60 H60 . . 120.0 ?
loop_
    _geom_torsion_atom_site_label_1
    _geom_torsion_atom_site_label_2
    _geom_torsion_atom_site_label_3
    _geom_torsion_atom_site_label_4
    _geom_torsion_site_symmetry_1
    _geom_torsion_site_symmetry_2
    _geom_torsion_site_symmetry_3
    _geom_torsion_site_symmetry_4
    _geom_torsion
    _geom_torsion_publ_flag
    O9 Sn1 O1 C19 2_666 . . . 38.1(3) ?
    O8 Sn1 O1 C19 . . . . -85.5(5) ?
    O7 Sn1 O1 C19 . . . . -40.0(3) ?
    C1 Sn1 O1 C19 . . . . 148.5(3) ?
    O3 Sn1 O1 C19 . . . . -124.6(3) ?
    Sn3 Sn1 O1 C19 2_666 . . . -2.8(3) ?
    Sn2 Sn1 O1 C19 . . . . -61.0(3) ?
    O9 Sn1 O3 C33 2_666 . . . 85.9(4) ?
    O8 Sn1 O3 C33 . . . . -38.3(3) ?
    O7 Sn1 O3 C33 . . . . 39.1(3) ?
    C1 Sn1 O3 C33 . . . . -136.9(3) ?
    O1 Sn1 O3 C33 . . . . 131.4(3) ?
    O7 Sn2 O4 C33 . . . . -35.7(3) ?
    O9 Sn2 O4 C33 . . . . 86.0(4) ?
    O8 Sn2 O4 C33 . . . . 41.9(3) ?
    C7 Sn2 O4 C33 . . . . -140.5(3) ?
    O5 Sn2 O4 C33 . . . . 128.5(3) ?
    O7 Sn2 O5 C47 . . . . -70.5(4) ?
    O9 Sn2 O5 C47 . . . . 47.5(3) ?
    O8 Sn2 O5 C47 . . . . -30.7(3) ?
    C7 Sn2 O5 C47 . . . . 147.9(3) ?
    O4 Sn2 O5 C47 . . . . -120.5(3) ?
    O7 Sn3 O6 C47 2_666 . . . -86.2(4) ?
    O8 Sn3 O6 C47 . . . . 36.5(3) ?
    C13 Sn3 O6 C47 . . . . 139.2(3) ?
    O9 Sn3 O6 C47 . . . . -41.0(3) ?
    O2 Sn3 O6 C47 2_666 . . . -127.0(3) ?
    O9 Sn2 O7 Sn3 . . . 2_666 26.1(2) ?
    O8 Sn2 O7 Sn3 . . . 2_666 100.93(18) ?
    C7 Sn2 O7 Sn3 . . . 2_666 -78.16(18) ?
    O4 Sn2 O7 Sn3 . . . 2_666 -169.33(18) ?
    O5 Sn2 O7 Sn3 . . . 2_666 141.8(2) ?
    O9 Sn2 O7 Sn1 . . . . -90.12(11) ?
    O8 Sn2 O7 Sn1 . . . . -15.33(10) ?
    C7 Sn2 O7 Sn1 . . . . 165.57(10) ?
    O4 Sn2 O7 Sn1 . . . . 74.41(11) ?
    O5 Sn2 O7 Sn1 . . . . 25.6(3) ?
    O9 Sn1 O7 Sn2 2_666 . . . 123.71(12) ?
    O8 Sn1 O7 Sn2 . . . . 15.40(10) ?
    O3 Sn1 O7 Sn2 . . . . -74.21(11) ?
    O1 Sn1 O7 Sn2 . . . . -152.62(11) ?
    O9 Sn1 O7 Sn3 2_666 . . 2_666 -15.61(10) ?
    O8 Sn1 O7 Sn3 . . . 2_666 -123.92(12) ?
    O3 Sn1 O7 Sn3 . . . 2_666 146.47(11) ?
    O1 Sn1 O7 Sn3 . . . 2_666 68.07(11) ?
    O7 Sn3 O8 Sn1 2_666 . . . -26.24(19) ?
    C13 Sn3 O8 Sn1 . . . . 80.43(17) ?
    O9 Sn3 O8 Sn1 . . . . -99.64(17) ?
    O2 Sn3 O8 Sn1 2_666 . . . -147.4(2) ?
    O6 Sn3 O8 Sn1 . . . . 170.53(17) ?
    O7 Sn3 O8 Sn2 2_666 . . . 88.14(11) ?
    C13 Sn3 O8 Sn2 . . . . -165.20(10) ?
    O9 Sn3 O8 Sn2 . . . . 14.74(10) ?
    O2 Sn3 O8 Sn2 2_666 . . . -33.0(3) ?
    O6 Sn3 O8 Sn2 . . . . -75.09(11) ?
    O9 Sn1 O8 Sn3 2_666 . . . 25.36(19) ?
    O7 Sn1 O8 Sn3 . . . . 99.42(17) ?
    C1 Sn1 O8 Sn3 . . . . -88.47(17) ?
    O3 Sn1 O8 Sn3 . . . . -175.38(17) ?
    O1 Sn1 O8 Sn3 . . . . 146.4(3) ?
    O9 Sn1 O8 Sn2 2_666 . . . -89.33(11) ?
    O7 Sn1 O8 Sn2 . . . . -15.27(10) ?
    C1 Sn1 O8 Sn2 . . . . 156.85(11) ?
    O3 Sn1 O8 Sn2 . . . . 69.93(11) ?
    O1 Sn1 O8 Sn2 . . . . 31.7(4) ?
    O7 Sn2 O8 Sn3 . . . . -120.03(12) ?
    O9 Sn2 O8 Sn3 . . . . -14.98(10) ?
    O4 Sn2 O8 Sn3 . . . . 152.40(11) ?
    O5 Sn2 O8 Sn3 . . . . 73.40(11) ?
    O7 Sn2 O8 Sn1 . . . . 15.41(10) ?
    O9 Sn2 O8 Sn1 . . . . 120.47(12) ?
    O4 Sn2 O8 Sn1 . . . . -72.15(11) ?
    O5 Sn2 O8 Sn1 . . . . -151.16(12) ?
    O7 Sn2 O9 Sn1 . . . 2_666 -24.5(2) ?
    O8 Sn2 O9 Sn1 . . . 2_666 -98.97(18) ?
    C7 Sn2 O9 Sn1 . . . 2_666 83.26(18) ?
    O4 Sn2 O9 Sn1 . . . 2_666 -144.3(3) ?
    O5 Sn2 O9 Sn1 . . . 2_666 174.13(18) ?
    O7 Sn2 O9 Sn3 . . . . 89.02(11) ?
    O8 Sn2 O9 Sn3 . . . . 14.54(10) ?
    C7 Sn2 O9 Sn3 . . . . -163.23(10) ?
    O4 Sn2 O9 Sn3 . . . . -30.8(4) ?
    O5 Sn2 O9 Sn3 . . . . -72.36(11) ?
    O7 Sn3 O9 Sn1 2_666 . . 2_666 15.37(10) ?
    O8 Sn3 O9 Sn1 . . . 2_666 123.49(11) ?
    O2 Sn3 O9 Sn1 2_666 . . 2_666 -74.24(11) ?
    O6 Sn3 O9 Sn1 . . . 2_666 -150.67(11) ?
    O7 Sn3 O9 Sn2 2_666 . . . -122.79(11) ?
    O8 Sn3 O9 Sn2 . . . . -14.67(10) ?
    O2 Sn3 O9 Sn2 2_666 . . . 147.60(11) ?
    O6 Sn3 O9 Sn2 . . . . 71.17(11) ?
    Sn1 Sn3 O9 Sn2 2_666 . . . -138.16(15) ?
    O9 Sn1 C1 C2 2_666 . . . 38.31(19) ?
    O8 Sn1 C1 C2 . . . . 147.65(17) ?
    O3 Sn1 C1 C2 . . . . -124.27(17) ?
    O1 Sn1 C1 C2 . . . . -45.78(17) ?
    O9 Sn1 C1 C6 2_666 . . . -153.31(15) ?
    O8 Sn1 C1 C6 . . . . -43.97(16) ?
    O3 Sn1 C1 C6 . . . . 44.12(15) ?
    O1 Sn1 C1 C6 . . . . 122.61(15) ?
    C6 C1 C2 C3 . . . . 0.0 ?
    Sn1 C1 C2 C3 . . . . 167.9(2) ?
    C1 C2 C3 C4 . . . . 0.0 ?
    C2 C3 C4 C5 . . . . 0.0 ?
    C3 C4 C5 C6 . . . . 0.0 ?
    C4 C5 C6 C1 . . . . 0.0 ?
    C2 C1 C6 C5 . . . . 0.0 ?
    Sn1 C1 C6 C5 . . . . -168.79(19) ?
    O7 Sn2 C7 C8 . . . . -46.94(18) ?
    O9 Sn2 C7 C8 . . . . -152.21(16) ?
    O4 Sn2 C7 C8 . . . . 40.90(17) ?
    O5 Sn2 C7 C8 . . . . 119.91(17) ?
    O7 Sn2 C7 C12 . . . . 137.38(16) ?
    O9 Sn2 C7 C12 . . . . 32.10(17) ?
    O4 Sn2 C7 C12 . . . . -134.79(17) ?
    O5 Sn2 C7 C12 . . . . -55.78(17) ?
    C12 C7 C8 C9 . . . . 0.0 ?
    Sn2 C7 C8 C9 . . . . -175.6(2) ?
    C7 C8 C9 C10 . . . . 0.0 ?
    C8 C9 C10 C11 . . . . 0.0 ?
    C9 C10 C11 C12 . . . . 0.0 ?
    C10 C11 C12 C7 . . . . 0.0 ?
    C8 C7 C12 C11 . . . . 0.0 ?
    Sn2 C7 C12 C11 . . . . 175.7(2) ?
    O7 Sn3 C13 C14 2_666 . . . 48.36(17) ?
    O8 Sn3 C13 C14 . . . . -59.83(17) ?
    O2 Sn3 C13 C14 2_666 . . . 137.91(16) ?
    O6 Sn3 C13 C14 . . . . -145.66(16) ?
    Sn1 Sn3 C13 C14 2_666 . . . 63.94(19) ?
    Sn2 Sn3 C13 C14 . . . . -74.62(18) ?
    O7 Sn3 C13 C18 2_666 . . . -130.11(16) ?
    O8 Sn3 C13 C18 . . . . 121.71(16) ?
    O2 Sn3 C13 C18 2_666 . . . -40.55(16) ?
    O6 Sn3 C13 C18 . . . . 35.87(16) ?
    Sn1 Sn3 C13 C18 2_666 . . . -114.53(14) ?
    Sn2 Sn3 C13 C18 . . . . 106.92(15) ?
    C18 C13 C14 C15 . . . . 0.0 ?
    Sn3 C13 C14 C15 . . . . -178.5(2) ?
    C13 C14 C15 C16 . . . . 0.0 ?
    C14 C15 C16 C17 . . . . 0.0 ?
    C15 C16 C17 C18 . . . . 0.0 ?
    C16 C17 C18 C13 . . . . 0.0 ?
    C14 C13 C18 C17 . . . . 0.0 ?
    Sn3 C13 C18 C17 . . . . 178.47(19) ?
    Sn3 O2 C19 O1 2_666 . . . -21.4(6) ?
    Sn3 O2 C19 C20 2_666 . . . 156.3(3) ?
    Sn1 O1 C19 O2 . . . . 14.0(6) ?
    Sn1 O1 C19 C20 . . . . -163.7(2) ?
    O2 C19 C20 C21 . . . . 41.0(5) ?
    O1 C19 C20 C21 . . . . -141.1(3) ?
    O2 C19 C20 C27 . . . . -85.6(4) ?
    O1 C19 C20 C27 . . . . 92.2(4) ?
    C19 C20 C21 C22 . . . . -63.7(4) ?
    C27 C20 C21 C22 . . . . 60.9(3) ?
    C19 C20 C21 C26 . . . . 116.3(3) ?
    C27 C20 C21 C26 . . . . -119.0(3) ?
    C26 C21 C22 C23 . . . . 0.0 ?
    C20 C21 C22 C23 . . . . -179.9(3) ?
    C21 C22 C23 C24 . . . . 0.0 ?
    C22 C23 C24 C25 . . . . 0.0 ?
    C23 C24 C25 C26 . . . . 0.0 ?
    C24 C25 C26 C21 . . . . 0.0 ?
    C22 C21 C26 C25 . . . . 0.0 ?
    C20 C21 C26 C25 . . . . 179.9(3) ?
    C19 C20 C27 C28 . . . . -11.7(4) ?
    C21 C20 C27 C28 . . . . -138.6(2) ?
    C19 C20 C27 C32 . . . . 171.7(2) ?
    C21 C20 C27 C32 . . . . 44.8(3) ?
    C32 C27 C28 C29 . . . . 0.0 ?
    C20 C27 C28 C29 . . . . -176.5(3) ?
    C27 C28 C29 C30 . . . . 0.0 ?
    C28 C29 C30 C31 . . . . 0.0 ?
    C29 C30 C31 C32 . . . . 0.0 ?
    C30 C31 C32 C27 . . . . 0.0 ?
    C28 C27 C32 C31 . . . . 0.0 ?
    C20 C27 C32 C31 . . . . 176.8(3) ?
    Sn1 O3 C33 O4 . . . . 2.6(6) ?
    Sn1 O3 C33 C34 . . . . -176.8(2) ?
    Sn2 O4 C33 O3 . . . . -4.8(5) ?
    Sn2 O4 C33 C34 . . . . 174.6(2) ?
    O3 C33 C34 C35 . . . . -46.6(4) ?
    O4 C33 C34 C35 . . . . 133.9(3) ?
    O3 C33 C34 C41 . . . . 79.2(4) ?
    O4 C33 C34 C41 . . . . -100.3(4) ?
    C33 C34 C35 C36 . . . . 81.7(3) ?
    C41 C34 C35 C36 . . . . -42.7(4) ?
    C33 C34 C35 C40 . . . . -98.8(3) ?
    C41 C34 C35 C40 . . . . 136.9(2) ?
    C40 C35 C36 C37 . . . . 0.0 ?
    C34 C35 C36 C37 . . . . 179.6(3) ?
    C35 C36 C37 C38 . . . . 0.0 ?
    C36 C37 C38 C39 . . . . 0.0 ?
    C37 C38 C39 C40 . . . . 0.0 ?
    C38 C39 C40 C35 . . . . 0.0 ?
    C36 C35 C40 C39 . . . . 0.0 ?
    C34 C35 C40 C39 . . . . -179.6(3) ?
    C33 C34 C41 C42 . . . . -36.9(4) ?
    C35 C34 C41 C42 . . . . 88.1(3) ?
    C33 C34 C41 C46 . . . . 144.5(3) ?
    C35 C34 C41 C46 . . . . -90.5(3) ?
    C46 C41 C42 C43 . . . . 0.0 ?
    C34 C41 C42 C43 . . . . -178.6(3) ?
    C41 C42 C43 C44 . . . . 0.0 ?
    C42 C43 C44 C45 . . . . 0.0 ?
    C43 C44 C45 C46 . . . . 0.0 ?
    C44 C45 C46 C41 . . . . 0.0 ?
    C42 C41 C46 C45 . . . . 0.0 ?
    C34 C41 C46 C45 . . . . 178.7(3) ?
    Sn3 O6 C47 O5 . . . . 9.6(6) ?
    Sn3 O6 C47 C48 . . . . -168.4(2) ?
    Sn2 O5 C47 O6 . . . . -13.1(6) ?
    Sn2 O5 C47 C48 . . . . 165.0(2) ?
    O6 C47 C48 C49 . . . . -29.8(5) ?
    O5 C47 C48 C49 . . . . 151.9(3) ?
    O6 C47 C48 C55 . . . . 96.2(4) ?
    O5 C47 C48 C55 . . . . -82.1(4) ?
    C47 C48 C49 C50 . . . . 93.4(3) ?
    C55 C48 C49 C50 . . . . -30.1(4) ?
    C47 C48 C49 C54 . . . . -87.0(3) ?
    C55 C48 C49 C54 . . . . 149.5(2) ?
    C54 C49 C50 C51 . . . . 0.0 ?
    C48 C49 C50 C51 . . . . 179.6(3) ?
    C49 C50 C51 C52 . . . . 0.0 ?
    C50 C51 C52 C53 . . . . 0.0 ?
    C51 C52 C53 C54 . . . . 0.0 ?
    C52 C53 C54 C49 . . . . 0.0 ?
    C50 C49 C54 C53 . . . . 0.0 ?
    C48 C49 C54 C53 . . . . -179.6(3) ?
    C47 C48 C55 C56 . . . . 147.7(2) ?
    C49 C48 C55 C56 . . . . -87.0(3) ?
    C47 C48 C55 C60 . . . . -38.7(4) ?
    C49 C48 C55 C60 . . . . 86.7(3) ?
    C60 C55 C56 C57 . . . . 0.0 ?
    C48 C55 C56 C57 . . . . 173.8(3) ?
    C55 C56 C57 C58 . . . . 0.0 ?
    C56 C57 C58 C59 . . . . 0.0 ?
    C57 C58 C59 C60 . . . . 0.0 ?
    C58 C59 C60 C55 . . . . 0.0 ?
    C56 C55 C60 C59 . . . . 0.0 ?
    C48 C55 C60 C59 . . . . -173.5(3) ?
