# Supplementary material for: cyclo-Hexa-μ2-diphenyl­acetato-κ12 O:O′-hexa-μ3-oxido-hexa­kis[phenyl­tin(IV)]
Source: Acta Crystallogr Sect E Struct Rep Online. 2008 Nov 26;64(Pt 12):m1614. doi: 10.1107/S1600536808038567 (PMC2960123; doi:10.1107/S1600536808038567)
Supplement: Supplementary file 2 [file e-64-m1614-Isup2.hkl]

# 
# h,k,l, Fc-squared, Fo-squared, sigma(Fo-squared) and status flag 
# 
data_I
_shelx_title '  P-1' 
_shelx_refln_list_code          4 
_shelx_F_calc_maximum      336.88 
_exptl_crystal_F_000      1260.00 
_reflns_d_resolution_high  0.7696 
 
loop_ 
 _symmetry_equiv_pos_as_xyz 
 'x, y, z' 
 '-x, -y, -z' 
 
_cell_length_a    12.9375 
_cell_length_b    14.7406 
_cell_length_c    14.8043 
_cell_angle_alpha 103.368 
_cell_angle_beta  111.716 
_cell_angle_gamma  92.582 
 
_shelx_F_squared_multiplier     1.000 
 
loop_ 
 _refln_index_h 
 _refln_index_k 
 _refln_index_l 
 _refln_F_squared_calc 
 _refln_F_squared_meas 
 _refln_F_squared_sigma 
 _refln_observed_status 
   1   0   0   113488.51      -10.04      6.69 o 
   2   0   0     8242.75     8219.46    260.86 o 
   3   0   0        0.34       28.35     33.47 o 
   4   0   0     2480.98     2317.04    110.65 o 
   5   0   0       95.54      114.85     17.06 o 
   6   0   0      895.88     1096.24    146.94 o 
   7   0   0       23.06       43.42     29.84 o 
   8   0   0      599.61      606.37     40.96 o 
   9   0   0     1216.00     1544.09    118.32 o 
  10   0   0     2549.42     2515.12     99.67 o 
  11   0   0        0.25      -11.34     26.50 o 
  12   0   0     2726.92     2670.97    151.68 o 
  13   0   0     1207.12     1094.39    163.42 o 
  14   0   0        9.87      -96.18     96.18 o 
  15   0   0     1649.94     1753.96    217.76 o 
 -15   1   0     1535.16     1663.88    211.65 o 
 -14   1   0      264.98      248.67    123.84 o 
 -13   1   0     4006.89     3810.82    278.30 o 
 -12   1   0     7845.98     7060.04    285.05 o 
 -11   1   0     1991.01     2044.16    330.18 o 
 -10   1   0        7.69       27.79     24.92 o 
  -9   1   0       93.19       80.16     24.88 o 
  -8   1   0        0.86       40.55     27.96 o 
  -7   1   0     2613.74     2680.50    176.21 o 
  -6   1   0     7008.15     6882.04    346.81 o 
  -5   1   0     6728.94     6636.32    327.52 o 
  -4   1   0      267.30      393.97     57.98 o 
  -3   1   0    14228.17    14633.32    651.79 o 
  -2   1   0      414.25      494.27     19.40 o 
   0   1   0    74668.02       -0.03      1.33 o 
   1   1   0    54087.54    13066.70    571.46 o 
   2   1   0     4702.55     3423.89    183.79 o 
   3   1   0     5663.78     5756.28    138.66 o 
   4   1   0    26486.55    25531.32    696.13 o 
   5   1   0    22913.33    22122.89    474.01 o 
   6   1   0     6727.19     6605.94    156.45 o 
   7   1   0     2360.66     2347.10     63.81 o 
   8   1   0      873.69      877.04     57.33 o 
   9   1   0     4670.32     4628.69    259.87 o 
  10   1   0     3707.97     3886.26    116.85 o 
  11   1   0       14.10       29.88     30.36 o 
  12   1   0      785.83      763.92     75.65 o 
  13   1   0     1361.37     1195.14    126.60 o 
  14   1   0      153.08       65.90     52.67 o 
  15   1   0      130.85       -7.88    102.77 o 
 -15   2   0      323.68      479.91    136.44 o 
 -14   2   0      778.41      696.97    143.63 o 
 -13   2   0     8497.81     8182.76    472.33 o 
 -12   2   0    19644.55    18352.39    896.03 o 
 -11   2   0     8281.27     7943.04    308.83 o 
 -10   2   0      987.19      889.75     69.36 o 
  -9   2   0       89.68       85.36     24.02 o 
  -8   2   0      273.19      374.28     33.44 o 
  -7   2   0      270.77      287.33     47.60 o 
  -6   2   0     3076.74     3636.08    146.30 o 
  -5   2   0     3573.10     3761.59    119.68 o 
  -4   2   0     3935.48     4003.98     93.78 o 
  -3   2   0    16016.69    16357.22    325.81 o 
  -1   2   0     5979.25     5534.71    216.50 o 
   1   2   0     2573.21     2682.33     57.87 o 
   2   2   0    19540.42    20116.06    318.38 o 
   3   2   0    10367.44     7959.00    427.24 o 
   4   2   0    62537.63    61234.62   1102.61 o 
   5   2   0    84069.11    84994.99   1663.73 o 
   6   2   0     8984.04     8650.78    215.42 o 
   7   2   0      482.93      460.25     27.43 o 
   8   2   0      324.39      389.73     28.57 o 
   9   2   0     1118.41     1057.15     45.42 o 
  10   2   0      216.81      284.30     29.54 o 
  11   2   0      113.75      132.97     46.00 o 
  12   2   0     1434.63     1313.63     73.79 o 
  13   2   0     3750.28     3655.16    181.57 o 
  14   2   0     2409.93     2158.09    135.29 o 
  15   2   0       51.37       56.16     52.69 o 
 -15   3   0      461.94      565.36    144.91 o 
 -14   3   0     2111.61     1780.73    205.94 o 
 -13   3   0    11002.22    10615.68    576.78 o 
 -12   3   0    16665.11    15333.15    768.84 o 
 -11   3   0    10516.64    10203.35    314.26 o 
 -10   3   0     1052.80     1074.50     56.97 o 
  -9   3   0     1282.50     1317.55     61.99 o 
  -8   3   0     4802.13     4542.14    167.29 o 
  -7   3   0     2335.64     2149.42     80.93 o 
  -6   3   0     4001.15     4663.15    110.24 o 
  -5   3   0     1164.92     1240.58     39.25 o 
  -4   3   0     2466.28     2499.35     53.50 o 
  -3   3   0     5132.92     4870.46    237.15 o 
  -2   3   0    13286.37    13545.55    208.37 o 
  -1   3   0     2250.26     2179.23     46.34 o 
   0   3   0    16253.01    17297.54    326.26 o 
   1   3   0        3.84        6.91     12.11 o 
   2   3   0      613.27      596.05     23.74 o 
   3   3   0     3861.12     3511.12     77.83 o 
   4   3   0    43489.83    36243.09   1683.57 o 
   6   3   0    11719.85    11616.01    240.03 o 
   7   3   0     1395.61     1457.26     61.39 o 
   8   3   0     2589.67     2646.87     84.83 o 
   9   3   0     1661.94     1768.59     63.28 o 
  10   3   0      902.09      853.31     44.90 o 
  11   3   0       48.11       34.49     43.58 o 
  12   3   0     2068.15     2186.18    101.10 o 
  13   3   0     7265.36     7097.65    241.56 o 
  14   3   0     4998.99     4685.29    170.38 o 
 -15   4   0      200.23      259.00    126.70 o 
 -14   4   0       41.50       58.18    102.18 o 
 -13   4   0     1416.02     1502.93    184.28 o 
 -12   4   0     2451.29     2333.03     97.29 o 
 -11   4   0     2184.61     2090.68     88.82 o 
 -10   4   0      167.43      272.47     86.29 o 
  -9   4   0    13427.95    13712.08    345.73 o 
  -8   4   0    38223.26    38418.35    824.16 o 
  -7   4   0    20757.16    20413.18    444.99 o 
  -6   4   0     3318.10     3068.51     83.17 o 
  -5   4   0        4.36        8.61     11.34 o 
  -4   4   0      848.60      926.61     32.27 o 
  -3   4   0    11698.28    12210.10    212.34 o 
  -2   4   0     5946.92     5734.65    100.01 o 
  -1   4   0     3471.66     3610.71     72.92 o 
   0   4   0      434.23      598.48     25.05 o 
   1   4   0    18648.78    18813.52    331.38 o 
   2   4   0     2376.76     2334.86     55.08 o 
   3   4   0      360.74      371.71     21.81 o 
   4   4   0    10235.08    10131.87    223.79 o 
   5   4   0     9979.86     9449.63    182.89 o 
   6   4   0     5065.13     5097.28    189.59 o 
   7   4   0      135.72       98.67     21.09 o 
   8   4   0     9523.88     9673.15    226.02 o 
   9   4   0    14445.78    14060.04    321.15 o 
  10   4   0     5245.91     5040.32    173.31 o 
  11   4   0     2223.51     2227.93    101.55 o 
  12   4   0     1478.82     1348.50     95.54 o 
  13   4   0      474.45      596.91     62.54 o 
  14   4   0      774.42      910.25     99.07 o 
 -15   5   0       30.27      -33.86    111.14 o 
 -14   5   0      526.73      371.13    126.70 o 
 -13   5   0       96.32      151.27     49.32 o 
 -12   5   0      937.57      814.81    101.20 o 
 -11   5   0        7.86       -0.87     29.30 o 
 -10   5   0     1052.34     1215.41     48.83 o 
  -9   5   0    15342.27    15305.76    341.45 o 
  -8   5   0    41350.11    41311.84    886.50 o 
  -7   5   0    25021.59    24961.59    542.08 o 
  -6   5   0     2131.71     1882.05     58.20 o 
  -5   5   0      849.23     1103.09     38.05 o 
  -4   5   0     2164.99     2022.98     76.13 o 
  -3   5   0      779.80      869.12     34.38 o 
  -2   5   0      217.96      329.83     21.73 o 
  -1   5   0       64.14       83.11     15.58 o 
   0   5   0       15.68       23.51     13.61 o 
   1   5   0     3072.57     2784.86     71.96 o 
   2   5   0    22424.63    22016.44    406.58 o 
   3   5   0     5024.62     4928.61    103.57 o 
   4   5   0      208.24      272.29     21.98 o 
   5   5   0     3078.61     2742.77    128.08 o 
   6   5   0     2578.93     2413.36     62.12 o 
   7   5   0      674.95      776.12     41.34 o 
   9   5   0     5585.08     5401.84    183.45 o 
  10   5   0     5632.17     5312.92    183.70 o 
  11   5   0     1012.20     1001.67     74.69 o 
  12   5   0      341.88      369.71     55.52 o 
  13   5   0       10.12      -15.79     43.22 o 
  14   5   0        0.01        6.78     54.11 o 
 -15   6   0      110.84      118.92    116.85 o 
 -14   6   0      993.68     1137.16    116.11 o 
 -13   6   0      796.28      887.82     97.51 o 
 -12   6   0       26.82       -2.77     35.30 o 
 -11   6   0        6.72      -48.82     32.54 o 
 -10   6   0      123.25       88.87     29.68 o 
  -9   6   0     3490.56     3538.87     98.65 o 
  -8   6   0    19350.47    19032.80    438.10 o 
  -7   6   0    11425.66    10880.20    229.18 o 
  -6   6   0     3554.37     3391.45     89.94 o 
  -5   6   0      682.89      757.06     55.71 o 
  -4   6   0    33134.84    35869.03    721.56 o 
  -3   6   0    28942.23    30272.35    678.49 o 
  -2   6   0     5679.63     5353.86    110.49 o 
  -1   6   0     2880.98     2608.33     70.40 o 
   0   6   0     2166.62     1939.14     71.07 o 
   1   6   0     2014.43     1675.98     59.14 o 
   2   6   0     9225.53     8973.70    176.44 o 
   3   6   0     8958.28     8704.76    183.94 o 
   4   6   0      196.78      197.63     30.64 o 
   5   6   0     3591.48     3276.86     90.34 o 
   6   6   0     5112.17     4821.93    126.24 o 
   7   6   0      255.09      254.61     27.58 o 
   8   6   0     2522.35     2462.81     97.41 o 
   9   6   0     2469.34     2634.57    113.20 o 
  10   6   0      663.50      623.28     63.62 o 
  11   6   0       26.90      -64.80     86.16 o 
  12   6   0      688.96      750.19     70.43 o 
  13   6   0      510.45      728.12     72.67 o 
 -15   7   0        6.37     -102.57     72.55 o 
 -14   7   0      275.67      236.47     62.39 o 
 -13   7   0      191.29      180.51     57.32 o 
 -12   7   0       17.31       62.91     42.16 o 
 -11   7   0      493.48      490.44     74.65 o 
 -10   7   0      783.36      875.51     77.28 o 
  -9   7   0      103.26      117.49     28.43 o 
  -8   7   0     2582.29     2508.47     79.41 o 
  -7   7   0     8617.80     8939.47    209.27 o 
  -6   7   0     1250.96     1410.05     47.88 o 
  -5   7   0     1731.35     1795.59     60.01 o 
  -4   7   0    38544.66    41018.19    913.75 o 
  -3   7   0    34609.80    35034.77    709.40 o 
  -2   7   0    30224.35    31127.98    632.41 o 
  -1   7   0     2074.19     1914.37     74.18 o 
   0   7   0      757.12     1115.40     81.08 o 
   1   7   0      249.11      299.21     35.36 o 
   2   7   0     2870.56     3202.48     82.24 o 
   3   7   0        1.23      -24.10     16.07 o 
   4   7   0     2421.40     2219.11     61.53 o 
   5   7   0    12798.10    12864.07    312.87 o 
   6   7   0     6323.68     6642.56    141.77 o 
   7   7   0     5695.85     5700.91    136.53 o 
   8   7   0      749.48      832.45    109.36 o 
   9   7   0      167.24      198.53     63.45 o 
  10   7   0     1195.02     1268.43     88.45 o 
  11   7   0       48.81       36.97     46.78 o 
  12   7   0     1554.86     1697.25    100.73 o 
  13   7   0     3450.83     3446.80    150.62 o 
 -14   8   0      975.64     1069.76     85.41 o 
 -13   8   0      921.98      843.71     91.15 o 
 -12   8   0     2304.65     2410.67    145.51 o 
 -11   8   0     2348.17     2351.99    221.59 o 
 -10   8   0     3917.61     3668.11    142.33 o 
  -9   8   0      395.71      511.58     58.48 o 
  -8   8   0       36.23        5.74     24.99 o 
  -7   8   0     2071.38     2285.72     67.12 o 
  -6   8   0      724.23      679.56     39.58 o 
  -5   8   0       17.82       18.06     20.25 o 
  -4   8   0    10726.06    11246.77    243.01 o 
  -3   8   0    21191.70    21195.62    438.83 o 
  -2   8   0     7926.25     7959.01    220.24 o 
  -1   8   0      588.24      620.71     45.67 o 
   0   8   0     6967.10     6925.79    195.34 o 
   1   8   0     6034.51     5712.14    167.17 o 
   2   8   0     3318.70     3383.82    103.13 o 
   3   8   0     6988.53     6908.62    170.07 o 
   4   8   0     8310.40     7798.93    189.38 o 
   5   8   0    12000.37    11712.78    303.68 o 
   6   8   0     5971.11     5736.79    140.36 o 
   7   8   0     5248.16     5275.88    182.97 o 
   8   8   0      344.34      379.79     53.03 o 
   9   8   0      436.49      431.90     60.76 o 
  10   8   0     3097.31     3121.08    136.46 o 
  11   8   0      645.10      748.68     76.76 o 
  12   8   0      167.64      195.72     60.10 o 
 -14   9   0     1775.59     1731.91    112.64 o 
 -13   9   0     1002.55     1102.81     93.03 o 
 -11   9   0     1682.91     1640.94    156.62 o 
 -10   9   0      855.04     1113.49    133.49 o 
  -9   9   0     1900.86     1960.88    177.30 o 
  -8   9   0      493.45      616.05    107.01 o 
  -7   9   0     2935.55     3091.12     97.99 o 
  -6   9   0     2944.50     3645.90    125.76 o 
  -5   9   0     1416.58     1594.36     57.78 o 
  -4   9   0      436.82      485.38     34.30 o 
  -3   9   0     5384.24     5305.81    159.38 o 
  -2   9   0     9247.11     9658.38    264.10 o 
  -1   9   0      246.29      447.02     58.78 o 
   0   9   0     7630.68     7505.75    213.69 o 
   1   9   0    20331.49    19771.22    508.35 o 
   2   9   0    16201.55    15203.12    343.42 o 
   3   9   0     5565.33     5319.68    139.81 o 
   4   9   0     2505.75     2548.62     84.29 o 
   5   9   0     1877.48     1953.38     74.40 o 
   6   9   0     1041.09     1037.85     79.37 o 
   7   9   0      462.24      559.05     59.76 o 
   8   9   0      134.11      264.13     52.07 o 
   9   9   0     6098.57     6146.03    217.49 o 
  10   9   0     9669.97     9744.08    316.41 o 
  11   9   0     4655.08     4479.54    180.06 o 
  12   9   0     1291.99     1323.90    100.09 o 
 -14  10   0     2794.64     2687.74    192.50 o 
 -13  10   0       62.78       10.49    128.42 o 
 -12  10   0      687.78      766.67    128.57 o 
 -11  10   0      371.85      423.66     74.14 o 
 -10  10   0      278.98      352.58     71.01 o 
  -9  10   0     1536.87     1567.98    117.97 o 
  -8  10   0     1525.47     1721.19    122.56 o 
  -7  10   0     9100.84     9127.49    366.87 o 
  -6  10   0    13261.00    13218.56    288.05 o 
  -5  10   0     6109.37     6418.94    154.67 o 
  -4  10   0        4.04      -32.32     38.38 o 
  -3  10   0     2267.49     2267.55     92.26 o 
  -2  10   0     8929.62     8995.98    252.70 o 
   0  10   0      652.69      763.56     56.27 o 
   1  10   0     7059.88     6551.03    163.50 o 
   2  10   0     6799.52     6820.53    172.12 o 
   3  10   0     3168.85     3011.49    159.04 o 
   4  10   0      461.87      479.35     43.23 o 
   5  10   0      154.88      142.64     40.07 o 
   6  10   0      694.19      804.68    101.89 o 
   7  10   0      115.49      334.28     57.89 o 
   8  10   0     1408.99     1689.46    100.87 o 
   9  10   0     5639.79     5533.17    204.03 o 
  10  10   0     8918.77     8813.74    293.59 o 
  11  10   0     5795.49     5974.89    231.43 o 
 -13  11   0       61.17       45.37     59.22 o 
 -12  11   0     3508.20     3554.92    185.56 o 
 -11  11   0     5722.33     5485.37    249.85 o 
 -10  11   0     3283.47     3063.08    168.61 o 
  -9  11   0     2587.78     2342.06    145.17 o 
  -8  11   0     6133.90     5862.16    260.25 o 
  -7  11   0     3141.19     2942.36    197.82 o 
  -6  11   0    11967.78    11677.88    319.09 o 
  -5  11   0     4234.56     4378.27    145.96 o 
  -4  11   0      401.69      506.75     62.41 o 
  -3  11   0     1548.68     1698.73     83.11 o 
  -2  11   0     5151.40     5464.58    171.51 o 
  -1  11   0     4493.68     5108.63    163.31 o 
   0  11   0     2294.36     2717.85    142.76 o 
   1  11   0       55.68       85.03     26.39 o 
   2  11   0     1194.73     1100.59     56.48 o 
   3  11   0     3642.85     3334.20    103.36 o 
   4  11   0      385.21      355.02     41.17 o 
   5  11   0     1918.61     1961.56     77.18 o 
   6  11   0     2760.84     2634.82    119.68 o 
   7  11   0      865.21      957.50     77.76 o 
   8  11   0      753.27      778.82     75.58 o 
   9  11   0     1315.50     1332.74     95.66 o 
  10  11   0     3149.63     3032.24    143.32 o 
  11  11   0     2601.99     2490.46    159.74 o 
 -13  12   0        0.50        7.66     62.18 o 
 -12  12   0     1523.32     1720.77    134.34 o 
 -11  12   0     4136.41     4236.63    213.29 o 
 -10  12   0     4879.74     5173.56    244.90 o 
  -9  12   0      103.45      228.83     71.47 o 
  -8  12   0       14.66       16.85     66.35 o 
  -7  12   0      448.01      480.71     82.17 o 
  -6  12   0      363.79      309.52     76.33 o 
  -5  12   0       39.27       13.95     34.86 o 
  -4  12   0      883.54      967.68     81.49 o 
  -3  12   0     7694.51     7690.92    228.24 o 
  -2  12   0    15065.37    15167.44    409.14 o 
  -1  12   0     9810.46    11050.62    310.24 o 
   0  12   0     3456.98     4299.19    149.69 o 
   1  12   0       22.37      107.47     27.07 o 
   2  12   0     2848.97     2743.02     91.87 o 
   3  12   0      803.99      822.43     52.56 o 
   4  12   0     1063.66     1185.88     62.12 o 
   5  12   0      527.80      645.31     77.04 o 
   6  12   0     2233.41     2288.71    112.10 o 
   7  12   0        0.32      -62.91     41.94 o 
   8  12   0       74.72      -22.92     46.12 o 
   9  12   0      102.80       69.35     51.58 o 
  10  12   0      287.52      290.74     68.96 o 
 -12  13   0      241.33      255.12     77.51 o 
 -11  13   0      631.66      818.11    103.62 o 
 -10  13   0      643.12      915.80    105.89 o 
  -9  13   0       19.98      158.35     98.39 o 
  -8  13   0     3174.64     3116.88    182.47 o 
  -7  13   0     3610.25     3644.87    225.38 o 
  -6  13   0     2104.21     2324.12    212.29 o 
  -5  13   0      134.73      179.73     71.97 o 
  -4  13   0      413.07      510.25     55.39 o 
  -3  13   0     5165.56     5131.04    170.45 o 
  -2  13   0     6457.32     6752.96    210.69 o 
  -1  13   0    12972.56    13388.13    371.86 o 
   0  13   0     4251.95     5589.60    183.45 o 
   1  13   0      782.06      944.46     70.53 o 
   2  13   0     2856.09     2766.21    115.57 o 
   3  13   0     2101.76     1896.60     98.44 o 
   4  13   0      565.24      640.22     94.09 o 
   5  13   0       88.26       50.69    103.27 o 
   6  13   0       62.58       49.82     66.54 o 
   7  13   0      157.45      167.99     76.00 o 
   8  13   0      491.69      589.54    101.04 o 
   9  13   0      665.46      696.67    107.46 o 
 -11  14   0      673.70      976.13    121.18 o 
 -10  14   0     1473.91     1605.42    141.01 o 
  -9  14   0      225.78      104.27     75.84 o 
  -8  14   0     1404.07     1495.62    137.21 o 
  -7  14   0     5986.66     6101.43    288.19 o 
  -6  14   0     6159.77     5909.48    280.93 o 
  -5  14   0     2178.51     2572.98    170.11 o 
  -4  14   0       51.84        2.27     44.03 o 
  -3  14   0     1145.47     1299.05     81.86 o 
  -2  14   0     2219.79     2334.18    107.47 o 
  -1  14   0     2663.47     2839.15    118.62 o 
   0  14   0       31.32       77.93     43.63 o 
   1  14   0     1761.40     1911.71     99.73 o 
   2  14   0     9370.14     9162.53    403.86 o 
   3  14   0    11358.94    11229.04    347.99 o 
   4  14   0     3370.80     3372.07    224.25 o 
   5  14   0      197.57      231.35     77.76 o 
   6  14   0       85.53      141.48     69.39 o 
   7  14   0      110.22       84.10    107.89 o 
   8  14   0      565.43      554.91    107.53 o 
 -10  15   0     1969.32     2099.69    163.87 o 
  -9  15   0      282.46      349.36     93.90 o 
  -8  15   0       67.32       61.78    128.32 o 
  -7  15   0      415.17      382.62     95.08 o 
  -6  15   0     1469.53     1292.80    213.42 o 
  -5  15   0      330.40      244.18     86.70 o 
  -4  15   0      464.37      486.89    101.38 o 
  -3  15   0     1055.87     1138.33     81.73 o 
  -2  15   0      648.59      709.10     68.66 o 
  -1  15   0      407.68      453.74     60.90 o 
   0  15   0        7.00       24.65     45.16 o 
   1  15   0     3069.75     3002.96    128.53 o 
   2  15   0     8211.17     7967.87    251.83 o 
   3  15   0     8277.91     7628.58    342.13 o 
   4  15   0     3304.39     3073.86    222.73 o 
   5  15   0       53.87      -16.80     67.06 o 
   6  15   0     2461.37     2370.25    189.80 o 
   7  15   0     2568.77     2591.09    182.27 o 
  -9  16   0     4562.54     4788.35    254.28 o 
  -8  16   0     1370.25     1426.86    145.22 o 
  -7  16   0      112.57      175.51     86.38 o 
  -6  16   0      995.25      896.05    117.87 o 
  -5  16   0       98.03      -49.32    119.12 o 
  -4  16   0      809.02      692.09    117.79 o 
  -3  16   0     1857.45     1731.02    153.11 o 
  -2  16   0     1135.23     1109.66     83.10 o 
  -1  16   0      156.88      160.01     52.55 o 
   0  16   0       22.77       14.41     45.02 o 
   1  16   0      817.12      754.63     74.35 o 
   2  16   0     3218.86     3160.14    188.55 o 
   3  16   0     2759.94     2393.12    169.06 o 
   4  16   0      945.43      948.61    119.00 o 
   5  16   0      407.91      177.84     89.39 o 
  -8  17   0     2533.77     2742.42    254.82 o 
  -7  17   0      115.58       71.10     89.13 o 
  -6  17   0      939.98     1151.17    137.96 o 
  -5  17   0      677.05      659.42    116.18 o 
  -4  17   0       63.39     -104.69     69.80 o 
  -3  17   0       73.40       58.40     81.01 o 
  -2  17   0       60.29       11.45     78.55 o 
  -1  17   0      140.53       86.97     50.58 o 
   0  17   0      311.52      269.39     60.73 o 
   1  17   0      150.81       41.56     68.06 o 
   2  17   0        7.54       15.07     70.72 o 
   3  17   0      457.29      460.07     94.91 o 
   4  17   0      197.59      143.88    119.76 o 
  -6  18   0     4637.62     4843.27    272.11 o 
  -5  18   0     3424.46     3261.05    215.41 o 
  -4  18   0     3297.57     3106.78    208.40 o 
  -3  18   0     1057.74     1057.23    136.76 o 
  -2  18   0      121.82      206.15     90.76 o 
  -1  18   0      335.65      176.33     95.42 o 
   0  18   0     2529.16     2258.56    126.84 o 
   1  18   0     1520.99     1381.65    143.91 o 
  -2 -18   1     1892.65     1654.94    205.84 o 
  -1 -18   1     1246.94     1206.61    133.26 o 
   0 -18   1        2.26      -42.88     53.91 o 
   1 -18   1     2062.10     2044.06    179.41 o 
   2 -18   1     1142.91     1081.84    133.57 o 
   3 -18   1        1.21      126.60     87.73 o 
   4 -18   1      384.33      195.47     97.49 o 
   5 -18   1     1182.87     1305.92    149.64 o 
   6 -18   1     1398.16     1383.99    154.56 o 
  -4 -17   1       95.62       92.38    111.14 o 
  -3 -17   1        2.21       50.64    103.81 o 
  -2 -17   1      141.09      224.58     80.63 o 
  -1 -17   1      583.18      498.94     83.87 o 
   0 -17   1     1454.71     1322.53    116.46 o 
   1 -17   1     4044.59     3982.84    159.15 o 
   2 -17   1     5469.66     5560.77    287.18 o 
   3 -17   1     1425.02     1393.33    145.49 o 
   4 -17   1       56.83       86.54     81.74 o 
   5 -17   1     1531.98     1666.28    155.75 o 
   6 -17   1      717.51      607.62    145.99 o 
   7 -17   1       96.42      217.57     93.82 o 
   8 -17   1     1696.11     1832.63    168.29 o 
  -6 -16   1     1683.98     1895.12    165.51 o 
  -5 -16   1        4.40      -30.96     71.30 o 
  -4 -16   1     1829.25     1733.71    148.35 o 
  -3 -16   1     2548.05     2228.50    163.69 o 
  -2 -16   1     3061.29     2958.11    130.18 o 
  -1 -16   1      614.35      700.20     76.97 o 
   0 -16   1     2619.07     2550.65    118.26 o 
   1 -16   1     8446.22     8630.18    278.79 o 
   2 -16   1     9102.11     9290.34    283.92 o 
   3 -16   1     1831.10     1570.13    149.81 o 
   4 -16   1      517.24      534.13    131.96 o 
   5 -16   1     2234.78     2579.86    179.94 o 
   6 -16   1     2216.85     2364.45    174.91 o 
   7 -16   1      446.19      478.94    101.88 o 
   8 -16   1        7.70      -71.59     71.37 o 
   9 -16   1     1738.39     2060.98    167.70 o 
  -7 -15   1     1896.20     1925.05    160.50 o 
  -6 -15   1      590.92      501.01    100.47 o 
  -5 -15   1      391.43      378.16     90.38 o 
  -4 -15   1     3656.58     3722.33    208.45 o 
  -3 -15   1     5619.62     5461.49    189.93 o 
  -2 -15   1     3387.65     3131.81    143.07 o 
  -1 -15   1      147.01      202.30     48.30 o 
   0 -15   1      751.85      862.68     71.65 o 
   1 -15   1     3472.78     3362.39    134.64 o 
   2 -15   1     2058.34     2071.64    102.70 o 
   3 -15   1      608.39      664.90     66.23 o 
   4 -15   1       17.96      -59.57     81.66 o 
   5 -15   1     3850.84     3919.51    308.42 o 
   6 -15   1     6936.44     7243.66    331.77 o 
   7 -15   1     5750.84     5362.18    266.64 o 
   8 -15   1     1350.06     1494.35    139.24 o 
   9 -15   1      135.55      185.24     79.11 o 
  10 -15   1      670.90      655.20    106.99 o 
  -9 -14   1      529.29      619.09    108.20 o 
  -8 -14   1      417.84      219.80     90.96 o 
  -7 -14   1     1764.70     1867.76    153.30 o 
  -6 -14   1     1012.98      933.52    112.86 o 
  -5 -14   1      119.78      112.84     80.67 o 
  -4 -14   1     3731.22     3264.26    188.41 o 
  -3 -14   1     6453.30     5967.51    197.59 o 
  -2 -14   1     2213.97     2070.36    170.25 o 
  -1 -14   1      225.11      229.20     61.72 o 
   0 -14   1       68.16      242.64     49.38 o 
   1 -14   1     2620.33     2718.34    116.81 o 
   2 -14   1     1769.85     1851.70     93.95 o 
   3 -14   1      817.12      922.32     70.27 o 
   4 -14   1     1392.53     1723.09    217.07 o 
   5 -14   1     8376.07     8171.53    355.62 o 
   6 -14   1    13641.17    13196.74    526.73 o 
   7 -14   1    10470.99    10424.68    431.86 o 
   8 -14   1     2101.84     2202.98    151.91 o 
   9 -14   1       37.32      203.78     93.91 o 
  10 -14   1      692.30      880.96    158.30 o 
  11 -14   1      575.11      540.04    116.61 o 
 -10 -13   1     1375.75     1288.69    133.40 o 
  -9 -13   1     1525.20     1598.18    111.53 o 
  -8 -13   1        7.39        4.66     52.04 o 
  -7 -13   1     1900.10     1912.40    119.51 o 
  -6 -13   1     4404.05     4434.58    171.91 o 
  -5 -13   1      835.48      951.63     75.66 o 
  -4 -13   1       12.29       -4.91     31.55 o 
  -3 -13   1     1841.63     1763.36     73.39 o 
  -2 -13   1     6846.07     6660.40    176.01 o 
  -1 -13   1      627.56      704.95     61.89 o 
   0 -13   1     1048.36     1608.18     91.39 o 
   1 -13   1     7387.90     7454.91    225.74 o 
   2 -13   1     6934.11     6817.28    210.36 o 
   3 -13   1      934.01      974.49     68.93 o 
   4 -13   1       98.40      123.94     46.70 o 
   5 -13   1     4942.83     5196.23    246.41 o 
   6 -13   1     4936.53     4772.26    233.60 o 
   7 -13   1     3938.13     4255.50    216.54 o 
   8 -13   1      412.87      506.77     88.75 o 
   9 -13   1     1687.86     2519.35    231.24 o 
  10 -13   1     6375.32     7208.68    318.95 o 
  11 -13   1     6126.30     6299.95    316.89 o 
  12 -13   1     2106.20     2075.83    144.51 o 
 -10 -12   1      369.34      477.49    109.20 o 
  -9 -12   1       38.77       34.46     51.21 o 
  -8 -12   1     1747.01     2006.67    154.90 o 
  -7 -12   1     8428.10     8790.93    423.39 o 
  -6 -12   1    11403.93    11501.10    356.37 o 
  -5 -12   1     3673.12     3552.36    112.97 o 
  -4 -12   1      941.60     1109.66     78.67 o 
  -3 -12   1      901.11      985.27     56.05 o 
  -2 -12   1     3009.75     2910.80     95.11 o 
  -1 -12   1     1605.49     1499.69     83.27 o 
   0 -12   1       10.51      292.95     46.85 o 
   1 -12   1     2857.46     3469.74    128.49 o 
   2 -12   1     6365.97     6432.14    198.44 o 
   3 -12   1     1594.87     1639.47     84.96 o 
   4 -12   1      685.71      734.02     59.45 o 
   5 -12   1       55.59       34.84     35.19 o 
   6 -12   1       10.80     -123.58     85.84 o 
   7 -12   1      567.39      510.19    128.27 o 
   8 -12   1       81.66       92.80     63.97 o 
   9 -12   1     5939.84     6542.67    287.27 o 
  10 -12   1    11282.12    12016.26    472.33 o 
  11 -12   1    10311.06    10006.80    404.65 o 
  12 -12   1     2737.25     2686.71    157.80 o 
  13 -12   1      220.07      190.29    104.05 o 
 -11 -11   1     1950.44     2204.98    128.17 o 
 -10 -11   1      854.64      920.62     86.11 o 
  -9 -11   1     1866.53     1930.67    112.32 o 
  -8 -11   1     2501.98     3370.44    143.79 o 
  -7 -11   1     9646.03    10440.07    439.44 o 
  -6 -11   1    10754.05    10393.21    323.79 o 
  -5 -11   1     4259.15     4282.11    125.66 o 
  -4 -11   1     2398.00     2319.11     96.45 o 
  -3 -11   1      221.47      221.79     36.32 o 
  -2 -11   1     5893.86     6324.11    193.25 o 
  -1 -11   1     9215.21     8787.88    252.46 o 
   0 -11   1      750.71      825.81     64.38 o 
   1 -11   1     1041.41     1156.50     70.21 o 
   2 -11   1     1030.06     1057.31     65.46 o 
   3 -11   1     2328.03     2439.10     98.93 o 
   4 -11   1       81.26       54.95     34.07 o 
   5 -11   1     1045.52     1137.34     67.43 o 
   6 -11   1      848.14      883.45    132.55 o 
   7 -11   1       67.47       52.77     60.89 o 
   8 -11   1       83.14       89.02     59.14 o 
   9 -11   1     2012.13     1875.12    128.99 o 
  10 -11   1     8378.17     8126.25    336.24 o 
  11 -11   1     8552.05     8642.82    352.01 o 
  12 -11   1     3948.50     4184.88    428.62 o 
  13 -11   1      124.79      119.02     92.34 o 
 -12 -10   1     1683.57     1699.92    115.42 o 
 -11 -10   1     3280.77     3479.63    156.12 o 
 -10 -10   1     1973.68     1935.33    163.76 o 
  -9 -10   1      890.97     1142.57    104.45 o 
  -8 -10   1      937.08     1988.88    104.34 o 
  -7 -10   1     3485.47     4584.06    182.18 o 
  -6 -10   1     1510.51     1805.11     80.93 o 
  -5 -10   1      356.07      356.46     44.98 o 
  -4 -10   1      369.62      447.53     40.47 o 
  -3 -10   1    12844.51    12960.62    301.41 o 
  -2 -10   1    36942.61    34781.99    874.44 o 
  -1 -10   1    20254.70    19331.61    502.44 o 
   0 -10   1     6837.76     7155.14    208.88 o 
   1 -10   1      595.94      732.98     54.28 o 
   2 -10   1     1641.86     1700.36     77.94 o 
   3 -10   1       20.75       -2.46     30.29 o 
   4 -10   1       33.04        2.28     29.33 o 
   5 -10   1      401.83      416.34     34.71 o 
   6 -10   1     3025.27     3100.30     96.58 o 
   7 -10   1      167.13      165.40    132.01 o 
   8 -10   1     1062.65     1257.84    103.35 o 
   9 -10   1       35.27      -34.33     50.56 o 
  10 -10   1      656.68      660.71     82.63 o 
  11 -10   1     1383.78     1471.42    109.25 o 
  12 -10   1      142.50      127.59     57.76 o 
  13 -10   1      716.99      731.26     81.57 o 
 -12  -9   1      143.81      127.48     58.90 o 
 -11  -9   1      702.56      677.19     78.31 o 
 -10  -9   1     2464.20     2297.30    118.88 o 
  -9  -9   1      626.78      709.92     70.90 o 
  -8  -9   1      666.27      912.85     73.57 o 
  -7  -9   1     2232.22     2261.68    104.95 o 
  -6  -9   1     3619.74     3358.75    102.93 o 
  -5  -9   1     1158.71     1121.95     56.20 o 
  -4  -9   1      721.29      830.32     51.39 o 
  -3  -9   1    13661.46    12803.12    295.80 o 
  -2  -9   1    40772.80    38873.91   1099.28 o 
  -1  -9   1    30149.02    29561.03    745.19 o 
   0  -9   1    11278.49    11309.27    304.79 o 
   1  -9   1      495.56      688.16     67.60 o 
   2  -9   1     8785.20     8727.66    240.68 o 
   3  -9   1    12510.98    12572.58    271.63 o 
   4  -9   1    10497.94     9718.91    214.55 o 
   5  -9   1     1132.87     1187.06     48.50 o 
   6  -9   1     2353.19     2524.22    116.12 o 
   7  -9   1      925.91      968.60     78.56 o 
   8  -9   1     1555.98     1457.16    105.17 o 
   9  -9   1     2702.15     2454.31    136.45 o 
  10  -9   1      310.83      257.83     61.05 o 
  11  -9   1       18.76      -53.27     45.83 o 
  12  -9   1        2.22      -51.98     73.54 o 
  13  -9   1     1254.81     1525.30    100.93 o 
  14  -9   1     3724.06     3340.05    396.18 o 
 -13  -8   1     3355.11     3539.23    156.02 o 
 -12  -8   1      530.79      488.93     67.15 o 
 -11  -8   1      215.35      195.59     56.12 o 
 -10  -8   1      502.15      449.37     63.82 o 
  -9  -8   1      748.40      660.49     66.12 o 
  -8  -8   1     1231.58     1355.43     84.23 o 
  -7  -8   1     3214.74     3300.73    100.23 o 
  -6  -8   1     2831.01     3089.03    103.18 o 
  -5  -8   1     1328.42     1254.60     48.29 o 
  -4  -8   1      188.00      256.15     31.57 o 
  -3  -8   1     1654.09     1581.23     59.71 o 
  -2  -8   1     7673.22     7096.34    200.39 o 
  -1  -8   1     5444.14     4988.29    149.68 o 
   0  -8   1      497.27      540.12     43.94 o 
   1  -8   1     7370.20     7771.88    215.14 o 
   2  -8   1    19489.92    20123.44    417.17 o 
   3  -8   1    34704.23    34897.67    708.32 o 
   4  -8   1    16715.22    16561.81    345.97 o 
   5  -8   1     1440.67     1477.69     56.34 o 
   6  -8   1      173.93      249.43     24.82 o 
   7  -8   1      663.06      689.20     46.26 o 
   8  -8   1       31.23       29.29     30.89 o 
   9  -8   1      120.07      159.71     53.26 o 
  10  -8   1      121.93       19.30     88.84 o 
  11  -8   1       18.65       -8.08     43.49 o 
  12  -8   1     1379.36     1342.66    131.32 o 
  13  -8   1       82.75       89.39     61.72 o 
  14  -8   1     1946.31     1758.78    143.53 o 
 -13  -7   1     2762.93     2944.76    136.56 o 
 -12  -7   1     1437.69     1496.62     96.84 o 
 -11  -7   1      117.18      151.75     54.17 o 
 -10  -7   1     3907.00     3527.80    142.50 o 
  -9  -7   1      545.65      692.61     64.22 o 
  -8  -7   1      229.50      279.32     63.91 o 
  -7  -7   1      885.90      969.68     70.13 o 
  -6  -7   1     3668.11     3600.98     87.56 o 
  -5  -7   1      605.09      732.82     35.67 o 
  -4  -7   1     1263.07     1211.67     50.85 o 
  -3  -7   1     1778.25     1777.47     52.97 o 
  -2  -7   1      175.04       82.00     27.68 o 
  -1  -7   1       77.43       60.84     27.80 o 
   0  -7   1     4767.14     5513.70    206.18 o 
   1  -7   1    10306.12    10271.33    220.71 o 
   2  -7   1    43407.23    44685.07    897.95 o 
   3  -7   1    32182.06    31775.92    643.58 o 
   4  -7   1    22375.87    22886.89    468.11 o 
   5  -7   1     5537.03     5796.56    130.83 o 
   6  -7   1      580.75      759.65     41.29 o 
   7  -7   1     3399.75     3165.26    306.37 o 
   8  -7   1      170.70      169.84     30.29 o 
   9  -7   1        9.12       28.42     26.72 o 
  10  -7   1     1915.01     1885.11    140.48 o 
  11  -7   1     4515.49     4363.87    297.59 o 
  12  -7   1     5058.93     4870.90    170.92 o 
  13  -7   1     1921.66     2132.11    138.71 o 
  14  -7   1       29.86      -27.76    111.73 o 
 -14  -6   1     4449.31     4415.46    175.00 o 
 -13  -6   1     3587.18     3858.66    156.30 o 
 -12  -6   1      394.45      517.93     63.01 o 
 -11  -6   1     2032.99     1928.33    101.03 o 
 -10  -6   1    11814.44    11127.32    339.94 o 
  -9  -6   1    14931.76    14666.04    432.20 o 
  -8  -6   1     3042.90     3100.27     96.84 o 
  -7  -6   1     1058.79     1152.62     45.61 o 
  -6  -6   1       13.50      -19.54     17.89 o 
  -5  -6   1      823.41      833.89     35.38 o 
  -4  -6   1     1243.85     1216.92     42.13 o 
  -3  -6   1     5577.29     5321.09    112.81 o 
  -2  -6   1     4236.18     4576.93    109.34 o 
  -1  -6   1      108.85      227.83     23.87 o 
   0  -6   1     2377.30     2503.88     67.70 o 
   1  -6   1     5497.71     5581.99    126.63 o 
   2  -6   1    21920.00    22261.67    453.92 o 
   3  -6   1    42662.65    45136.21    904.39 o 
   4  -6   1     9660.87     8910.35    446.93 o 
   5  -6   1      596.48      646.18     36.36 o 
   6  -6   1     7517.97     7499.42    200.86 o 
   7  -6   1    19419.37    19250.43    424.77 o 
   8  -6   1    12006.60    11631.11    265.60 o 
   9  -6   1     2866.01     2630.62     78.52 o 
  10  -6   1     3957.32     3878.92    127.84 o 
  11  -6   1     3468.07     3098.67    151.44 o 
  12  -6   1     6094.63     5705.88    244.66 o 
  13  -6   1     2069.13     2101.75    122.92 o 
  14  -6   1     1013.60     1168.81    188.62 o 
  15  -6   1      142.43      178.67    133.98 o 
 -14  -5   1      124.23      123.95     69.05 o 
 -13  -5   1     1268.22     1453.37     90.33 o 
 -12  -5   1       30.94       -4.80     54.99 o 
 -11  -5   1     8919.26     8884.93    282.47 o 
 -10  -5   1    18562.85    17655.79    512.49 o 
  -8  -5   1     8885.68     8932.24    178.94 o 
  -7  -5   1      561.14      731.00     38.82 o 
  -6  -5   1      384.30      484.09     37.11 o 
  -5  -5   1      738.66      958.19     41.50 o 
  -4  -5   1      390.70      491.33     42.65 o 
  -3  -5   1        2.19      -16.60     15.28 o 
  -2  -5   1      149.75      170.63     22.88 o 
  -1  -5   1       56.85       16.81     14.35 o 
   0  -5   1     3916.15     3767.36     77.40 o 
   1  -5   1     1493.06     1527.91     43.01 o 
   2  -5   1      623.42      746.77     30.52 o 
   3  -5   1     7580.68     7863.47    180.98 o 
   4  -5   1     7304.01     7878.33    209.95 o 
   5  -5   1     5894.89     6260.75    132.42 o 
   6  -5   1    22203.98    22096.76    480.56 o 
   7  -5   1    26815.85    26061.63    565.77 o 
   8  -5   1    16899.26    17022.56    375.72 o 
   9  -5   1     3475.47     3439.15    104.03 o 
  10  -5   1     3419.28     3706.65    240.50 o 
  11  -5   1        3.96      -18.65     25.75 o 
  12  -5   1      555.75      481.58    126.89 o 
  13  -5   1       53.55      -14.96     92.24 o 
  14  -5   1      192.28      226.71    119.80 o 
  15  -5   1     3495.05     3227.94    281.25 o 
 -14  -4   1        2.34      -47.32     47.63 o 
 -13  -4   1      213.45      198.55     50.59 o 
 -12  -4   1      577.63      553.13     59.28 o 
 -11  -4   1     1435.61     1515.03     88.13 o 
 -10  -4   1    14299.60    13589.14    401.38 o 
  -9  -4   1    15164.63    15283.75    435.32 o 
  -8  -4   1     7877.07     7771.56    191.51 o 
  -7  -4   1      753.59      851.66     40.35 o 
  -6  -4   1     7102.52     6662.91    133.79 o 
  -4  -4   1    11387.37    11102.35    248.87 o 
  -3  -4   1     1211.71     1136.84     45.94 o 
  -2  -4   1     5597.21     5644.86    131.53 o 
  -1  -4   1    16758.71    16994.41    339.44 o 
   0  -4   1     8081.08     7959.91    145.51 o 
   1  -4   1    14051.29    13997.89    267.75 o 
   2  -4   1    14454.49    14908.91    263.12 o 
   3  -4   1     1089.55     1118.51     42.66 o 
   4  -4   1     5355.46     5613.60    109.80 o 
   5  -4   1      895.15      936.55     35.74 o 
   6  -4   1    16429.04    16731.04    365.28 o 
   7  -4   1    22255.47    21850.75    628.87 o 
   8  -4   1    14906.47    15026.67    443.06 o 
   9  -4   1      776.21      932.60     67.44 o 
  10  -4   1      133.17       52.47     73.93 o 
  11  -4   1     2329.55     2391.37    203.88 o 
  12  -4   1     1829.18     1994.25    204.66 o 
  13  -4   1      494.84      629.84    146.19 o 
  14  -4   1     1492.86     1406.85    193.93 o 
  15  -4   1     2963.04     3253.04    303.40 o 
 -15  -3   1     1170.08     1122.72     75.93 o 
 -14  -3   1      610.73      588.19     62.22 o 
 -13  -3   1        1.49       27.57     38.39 o 
 -12  -3   1       36.67       55.38     39.28 o 
 -11  -3   1       26.35        4.86     35.11 o 
 -10  -3   1     1508.10     1501.15     59.60 o 
  -9  -3   1     7702.98     7577.04    313.88 o 
  -8  -3   1     2788.08     2967.87     93.42 o 
  -7  -3   1     5215.17     5640.49    136.14 o 
  -5  -3   1    64829.24    59409.98   2288.49 o 
  -3  -3   1    11836.05    11660.02    214.99 o 
  -2  -3   1     6519.90     6350.05    149.03 o 
  -1  -3   1     2230.34     2178.41     60.89 o 
   0  -3   1    25301.91    27431.39    504.20 o 
   1  -3   1    40768.32    44872.85    772.71 o 
   2  -3   1      364.99      446.61     19.63 o 
   3  -3   1    16440.97    16970.69    311.47 o 
   4  -3   1     2184.64     1852.25     49.59 o 
   5  -3   1     1038.26      894.67     42.14 o 
   6  -3   1       52.11       79.91     18.44 o 
   7  -3   1     4258.07     4700.05    269.83 o 
   8  -3   1     3963.71     4536.74    270.52 o 
   9  -3   1        0.95       38.88     70.78 o 
  10  -3   1     2092.67     2220.38    189.01 o 
  11  -3   1     6792.42     6071.07    364.53 o 
  12  -3   1     3229.61     3172.32    249.45 o 
  13  -3   1     1568.50     1373.08    185.27 o 
  14  -3   1      531.12      736.16    147.07 o 
  15  -3   1     1276.14     1332.03    198.56 o 
 -15  -2   1       38.61       34.88     53.81 o 
 -14  -2   1      197.48      155.07     43.29 o 
 -13  -2   1      498.00      454.71     52.29 o 
 -12  -2   1     1235.00     1109.53     68.54 o 
 -11  -2   1      276.57      246.71     34.86 o 
 -10  -2   1      332.57      346.61     38.22 o 
  -9  -2   1      355.99      333.48     28.96 o 
  -8  -2   1     1048.04     1029.61     58.99 o 
  -7  -2   1     6331.41     6664.35    217.18 o 
  -6  -2   1    24178.83    24614.94    530.66 o 
  -5  -2   1    71155.55    69698.44   1480.23 o 
  -4  -2   1    24607.59    18704.03    979.11 o 
  -3  -2   1     9339.86     9244.23    181.36 o 
  -2  -2   1    11674.83    12062.81    401.92 o 
  -1  -2   1      378.47      288.66     21.17 o 
   1  -2   1     4084.44     4029.73    139.46 o 
   2  -2   1    20003.97    21743.02    427.15 o 
   3  -2   1    21719.38    22548.08    641.80 o 
   4  -2   1    11960.62    11781.63    543.31 o 
   5  -2   1     1293.28      946.23     95.59 o 
   6  -2   1       55.74      -25.40     47.15 o 
   7  -2   1        2.41      409.42     77.18 o 
   8  -2   1     6469.55     8075.46    421.24 o 
   9  -2   1      721.25      894.16    120.49 o 
  10  -2   1     1933.58     1725.31    171.88 o 
  11  -2   1     3452.31     3114.04    235.18 o 
  12  -2   1     5206.59     4812.77    319.45 o 
  13  -2   1     1645.98     1536.69    193.64 o 
  14  -2   1      256.08      256.05    120.69 o 
  15  -2   1      101.20       40.85    116.26 o 
 -15  -1   1     1711.35     1897.94    124.22 o 
 -14  -1   1     1361.78     1334.94    102.66 o 
 -13  -1   1      398.40      569.98    202.60 o 
 -12  -1   1     6509.28     5868.42    191.50 o 
 -11  -1   1     2558.21     2657.28     78.87 o 
 -10  -1   1      647.38      641.89     37.44 o 
  -9  -1   1      859.92      924.71     42.27 o 
  -8  -1   1     7616.43     7770.52    201.83 o 
  -7  -1   1      107.43       94.32     17.88 o 
  -6  -1   1     2293.09     2247.60     77.70 o 
  -5  -1   1    23536.82    23736.80    471.33 o 
  -4  -1   1    14593.84    13845.33    250.67 o 
  -3  -1   1      200.20      240.77     17.02 o 
  -2  -1   1    33871.89    29837.49    883.70 o 
  -1  -1   1    30195.55       -5.43      3.62 o 
   0  -1   1    33140.09       -3.13      2.30 o 
   1  -1   1    26636.87    21832.74   1163.30 o 
   2  -1   1     1927.08     1783.79     76.46 o 
   3  -1   1    21854.76    21506.99    949.68 o 
   4  -1   1     9757.97    10183.12    474.89 o 
   5  -1   1    25204.04    25336.71   1130.22 o 
   6  -1   1      889.35     1021.74    106.52 o 
   7  -1   1     4330.78     4964.17    279.18 o 
   8  -1   1    10532.37    11477.44    566.54 o 
   9  -1   1     3101.06     3784.44    248.57 o 
  10  -1   1       40.39      108.09     78.07 o 
  11  -1   1      736.06      743.54    126.70 o 
  12  -1   1     3020.44     2713.28    230.95 o 
  13  -1   1      918.07     1002.44    164.89 o 
  14  -1   1       90.71      192.95    120.00 o 
  15  -1   1     1756.08     1578.04    218.25 o 
 -15   0   1     1553.07     1824.00    153.37 o 
 -14   0   1       24.61        5.95     49.81 o 
 -13   0   1      191.74      129.82     84.66 o 
 -12   0   1        1.69      -61.66    100.07 o 
 -11   0   1      494.87      521.54     48.35 o 
 -10   0   1      160.35      160.78     28.04 o 
  -9   0   1     3249.44     3265.42     99.53 o 
  -8   0   1     4003.45     4564.79    110.82 o 
  -7   0   1     9285.20     9179.48    288.31 o 
  -6   0   1      892.67      880.89     33.32 o 
  -5   0   1    15812.41    16163.52    349.29 o 
  -4   0   1     7390.57     7233.18    161.62 o 
  -3   0   1        6.37       36.19      8.23 o 
  -1   0   1    55786.77       -3.51      2.34 o 
   0   0   1    56246.37       -2.33      1.55 o 
   1   0   1     9374.34     6574.35    205.51 o 
   2   0   1    17764.62    18833.83    585.00 o 
   3   0   1     2434.22     2562.56    145.30 o 
   4   0   1      753.42      874.57     85.35 o 
   5   0   1     1663.20     1829.56    132.21 o 
   6   0   1       45.21      161.25     57.49 o 
   7   0   1     7958.51     7158.80    617.78 o 
   8   0   1    14932.41    15620.01    550.94 o 
   9   0   1    10741.97    11247.82    817.17 o 
  10   0   1     7144.23     7678.54    424.98 o 
  11   0   1       19.04       69.30     85.45 o 
  12   0   1     1601.82     1254.65    170.90 o 
  13   0   1      306.39       39.48     99.03 o 
  14   0   1       13.66      -86.92     95.39 o 
  15   0   1      678.02      758.30    171.88 o 
 -15   1   1      145.17       76.79    104.84 o 
 -14   1   1      985.90      976.14     80.27 o 
 -13   1   1     3077.06     3135.18    243.84 o 
 -12   1   1     3858.25     4038.27    230.47 o 
 -11   1   1     4295.82     4346.28    176.56 o 
 -10   1   1      287.99      456.77     95.78 o 
  -9   1   1     2521.16     2737.39    107.59 o 
  -8   1   1    10823.34    11587.25    346.10 o 
  -7   1   1    11899.02    12061.14    266.33 o 
  -6   1   1    13118.89    12969.68    283.35 o 
  -5   1   1     1598.64     1443.89     62.76 o 
  -4   1   1    19877.21    19353.67    415.90 o 
  -3   1   1     7120.33     6121.80    376.60 o 
  -2   1   1       61.27       76.32      7.09 o 
   1   1   1     8915.98     8649.40    155.81 o 
   2   1   1     4116.17     4109.15    103.61 o 
   3   1   1    10978.83    10461.62    228.59 o 
   4   1   1     5267.30     4871.66    112.43 o 
   5   1   1     2366.49     2191.66     66.26 o 
   6   1   1     4619.84     4860.83    155.37 o 
   7   1   1     1803.71     1602.14     70.12 o 
   8   1   1    11771.22    12202.43    365.19 o 
   9   1   1    12386.48    12539.59    377.75 o 
  10   1   1     5939.09     5847.47    194.33 o 
  11   1   1      212.49      283.57     36.72 o 
  12   1   1     4346.87     3873.40    179.46 o 
  13   1   1     2461.35     2538.44    142.01 o 
  14   1   1      991.55     1122.44    184.88 o 
 -15   2   1      161.42      178.58    107.20 o 
 -14   2   1     2954.89     2921.19    240.99 o 
 -13   2   1    11082.21    10886.82    521.94 o 
 -12   2   1    11175.49    12241.31    569.42 o 
 -11   2   1     2247.87     2365.48    145.60 o 
 -10   2   1     5628.19     5779.92    257.44 o 
  -9   2   1     2628.58     2927.24    107.98 o 
  -8   2   1     3107.74     4333.51    121.14 o 
  -7   2   1     5605.52     5564.24    191.46 o 
  -6   2   1      149.68      125.75     17.66 o 
  -5   2   1      911.08      758.54     28.88 o 
  -4   2   1     4997.77     4411.31    103.52 o 
  -3   2   1     1306.97     1591.05     39.64 o 
  -2   2   1    31900.48    32179.36    506.39 o 
  -1   2   1     2782.11     2972.00     57.59 o 
   0   2   1    20862.84    20751.40    383.23 o 
   1   2   1     4355.53     4721.98     79.82 o 
   2   2   1     8857.84     8704.45    176.69 o 
   4   2   1    37222.03    37259.10    675.92 o 
   5   2   1     4441.23     4259.13    103.63 o 
   6   2   1     2466.97     2339.51     64.94 o 
   7   2   1      701.62      770.68     34.53 o 
   8   2   1     2607.00     2648.68     75.04 o 
   9   2   1     2773.18     2692.75     98.97 o 
  10   2   1      850.36      870.71     41.94 o 
  11   2   1      496.81      498.22     46.75 o 
  12   2   1     7765.91     7432.88    447.32 o 
  13   2   1     9227.91     9174.27    430.00 o 
  14   2   1     3376.08     3337.88    171.29 o 
 -15   3   1       26.41      146.09    105.83 o 
 -14   3   1     1923.42     2109.64    125.13 o 
 -13   3   1     5615.68     5638.81    292.87 o 
 -12   3   1    10639.80    10557.23    329.60 o 
 -11   3   1      250.92      237.20     30.55 o 
 -10   3   1      281.63      268.33     40.12 o 
  -9   3   1      664.53      890.54     39.25 o 
  -8   3   1     2324.84     2432.71     68.19 o 
  -7   3   1      476.21      494.29     47.88 o 
  -6   3   1     1988.04     2050.37     58.23 o 
  -5   3   1     4576.80     4116.12     90.84 o 
  -4   3   1     6303.42     5313.74    266.78 o 
  -3   3   1    43808.27    44316.06    667.23 o 
  -2   3   1    33323.29    33938.76    511.12 o 
  -1   3   1      538.61      581.64     22.06 o 
   0   3   1    22193.38    22182.07    410.28 o 
   1   3   1    46993.01    47405.25    743.14 o 
   2   3   1      966.60      937.14     29.76 o 
   3   3   1     2859.50     2965.29     69.85 o 
   4   3   1    12775.44    12703.06    582.88 o 
   5   3   1     7620.97     7436.45    157.34 o 
   6   3   1      393.50      438.83     32.30 o 
   7   3   1      300.96      330.14     28.13 o 
   8   3   1     1267.45     1287.94     52.29 o 
   9   3   1       13.44       18.26     23.55 o 
  10   3   1       76.70       55.77     36.02 o 
  11   3   1     1713.81     1713.97     84.98 o 
  12   3   1     8281.58     8090.54    259.54 o 
  13   3   1     7867.42     8110.39    260.72 o 
  14   3   1     6979.28     6611.38    609.07 o 
 -15   4   1     1098.53      979.80    171.88 o 
 -14   4   1       12.32       34.59     46.01 o 
 -13   4   1     1546.20     1621.80    108.95 o 
 -12   4   1     5654.87     5470.00    232.95 o 
 -11   4   1     1093.42     1061.19     45.80 o 
 -10   4   1     2505.79     2656.43     77.94 o 
  -9   4   1    11752.23    11319.38    257.01 o 
  -8   4   1     9961.68     9416.10    215.94 o 
  -7   4   1     7580.00     7242.67    168.90 o 
  -6   4   1       18.47        3.21     11.24 o 
  -5   4   1     3732.17     3537.84     98.20 o 
  -4   4   1    18655.04    18127.82    357.75 o 
  -3   4   1     6198.21     6420.32    115.89 o 
  -2   4   1     5394.45     5476.81     96.66 o 
  -1   4   1     3703.87     3888.67     83.44 o 
   0   4   1    10740.65    10001.13    192.54 o 
   1   4   1    23269.52    22360.66    364.45 o 
   2   4   1    25785.43    24534.64    490.51 o 
   3   4   1     6468.23     6684.87    132.66 o 
   4   4   1     1226.31     1235.70     42.56 o 
   5   4   1      465.47      480.46     25.12 o 
   6   4   1      943.50      930.57     36.60 o 
   7   4   1     5111.23     4702.70    121.55 o 
   8   4   1     2410.44     2325.38     81.64 o 
   9   4   1     3652.52     3589.92    115.99 o 
  10   4   1      311.47      291.35     47.20 o 
  11   4   1      335.69      299.51     50.70 o 
  12   4   1      786.25      824.06     67.77 o 
  13   4   1     1935.66     2009.51    101.00 o 
  14   4   1     2100.30     1810.03     98.39 o 
 -15   5   1     2272.10     2265.90    181.63 o 
 -14   5   1     2452.23     2661.10    146.14 o 
 -13   5   1        0.02      -24.00     42.85 o 
 -12   5   1     3290.78     3182.14    122.81 o 
 -11   5   1      955.18      913.75     45.12 o 
 -10   5   1       31.16       25.10     24.25 o 
  -9   5   1    11226.34    11293.29    292.49 o 
  -8   5   1    14271.00    14251.83    319.87 o 
  -7   5   1    10316.73    10135.88    236.80 o 
  -6   5   1       21.55       -7.19     12.52 o 
  -5   5   1      223.48      323.42     22.85 o 
  -4   5   1       17.71       17.05     15.15 o 
  -3   5   1     1236.04     1221.34     38.78 o 
  -2   5   1     3316.94     3412.93     74.64 o 
  -1   5   1      794.98      864.85     40.29 o 
   0   5   1    25951.29    25672.17    451.00 o 
   1   5   1    30538.88    28688.60    526.68 o 
   2   5   1    37117.52    35660.33    695.37 o 
   3   5   1    17055.50    17241.85    351.58 o 
   4   5   1     1664.33     1501.54     45.12 o 
   5   5   1     1556.88     1470.36     49.77 o 
   6   5   1      533.06      585.96     30.25 o 
   7   5   1       56.06       56.16     18.04 o 
   8   5   1      497.22      627.95     48.31 o 
   9   5   1      340.34      256.74     47.34 o 
  10   5   1      201.16      238.87     50.02 o 
  11   5   1      412.82      381.78     58.05 o 
  12   5   1       91.59        3.36     44.41 o 
  13   5   1      749.32      784.71     71.05 o 
 -15   6   1     4435.15     4507.83    274.16 o 
 -14   6   1     2379.18     2167.82    134.79 o 
 -13   6   1        3.95      -51.67     37.28 o 
 -12   6   1     3771.15     3580.25    135.89 o 
 -11   6   1     3685.92     3534.62    133.49 o 
 -10   6   1     7308.97     7159.04    176.18 o 
  -9   6   1      936.81     1005.49     52.42 o 
  -8   6   1     6665.69     6337.63    177.43 o 
  -7   6   1     3530.22     3367.64     84.35 o 
  -6   6   1      140.11      127.80     21.98 o 
  -5   6   1    14459.30    15293.85    289.40 o 
  -4   6   1    22660.66    23466.04    479.03 o 
  -3   6   1     4052.32     3952.28     86.25 o 
  -2   6   1      459.45      433.29     30.85 o 
  -1   6   1     1481.27     1408.53     50.82 o 
   0   6   1     5151.83     4680.52    136.90 o 
   1   6   1    29272.53    28591.56    526.51 o 
   2   6   1    15809.85    15383.19    291.28 o 
   3   6   1       10.51       19.15     19.53 o 
   4   6   1     2469.18     2361.30     67.54 o 
   5   6   1    15574.39    14839.45    284.25 o 
   6   6   1     8045.67     8056.90    164.40 o 
   7   6   1     3798.21     3755.08     96.81 o 
   8   6   1       18.44       12.18     42.54 o 
   9   6   1      127.52       56.30     42.43 o 
  10   6   1     1185.54     1021.00     79.37 o 
  11   6   1     1050.15     1050.77     82.03 o 
  12   6   1     1769.46     1678.59     98.71 o 
  13   6   1        3.24       -6.88     46.53 o 
 -15   7   1      585.00      514.82     82.34 o 
 -14   7   1      579.04      515.67     61.13 o 
 -13   7   1      260.91      244.40     49.03 o 
 -12   7   1     3987.16     4002.10    151.21 o 
 -11   7   1     8566.33     8454.46    268.05 o 
 -10   7   1    11851.58    11414.88    407.11 o 
  -9   7   1     3792.10     3926.85    135.24 o 
  -8   7   1      772.18      856.05     47.01 o 
  -7   7   1     2316.16     2375.64     63.21 o 
  -6   7   1       11.56       -1.18     13.71 o 
  -5   7   1     3057.94     2965.79     79.59 o 
  -4   7   1     8542.44     8636.52    189.90 o 
  -3   7   1     9350.72     9325.30    204.39 o 
  -2   7   1     1081.75     1227.33     50.79 o 
  -1   7   1      633.19      755.56     48.09 o 
   0   7   1       38.63       40.69     27.45 o 
   1   7   1     1907.98     1676.31     56.84 o 
   2   7   1     8394.89     8528.32    185.33 o 
   3   7   1        1.27       45.47     19.88 o 
   4   7   1     8984.10     8902.15    225.15 o 
   5   7   1    23025.75    22834.96    466.61 o 
   7   7   1     6045.78     7103.20    230.50 o 
   9   7   1      477.78      469.62     59.85 o 
  10   7   1       11.07      -25.21     42.92 o 
  11   7   1      726.55      817.07     77.05 o 
  12   7   1      520.40      444.50     67.08 o 
  13   7   1       68.05       85.71     53.69 o 
 -15   8   1      220.62      103.81     64.35 o 
 -14   8   1      358.20      340.63     72.86 o 
 -13   8   1     2048.49     2120.50    123.50 o 
 -12   8   1     7615.39     7208.32    239.68 o 
 -11   8   1    11311.18    10748.95    331.57 o 
 -10   8   1    14194.95    13465.16    402.02 o 
  -9   8   1      155.20      163.37     48.23 o 
  -8   8   1      522.22      521.70     33.88 o 
  -7   8   1     3402.26     3260.53     87.84 o 
  -6   8   1     5592.11     5763.56    136.76 o 
  -5   8   1     1330.06     1445.50     53.35 o 
  -4   8   1     1023.43     1170.27     47.67 o 
  -3   8   1     1338.46     1229.48     70.61 o 
  -2   8   1      685.34      785.52     51.64 o 
  -1   8   1     3511.02     3435.53    114.33 o 
   0   8   1     3412.30     3404.14    113.89 o 
   1   8   1     2623.28     2595.81     77.34 o 
   2   8   1       38.66       48.77     27.44 o 
   3   8   1      305.01      381.41     34.34 o 
   4   8   1     3960.38     4000.36    103.83 o 
   5   8   1    12234.85    12599.54    249.94 o 
   6   8   1    17085.90    16842.24    382.18 o 
   7   8   1    10146.97    10238.30    315.18 o 
   8   8   1      521.50      628.54     63.91 o 
   9   8   1     2914.02     2980.59    130.66 o 
  10   8   1     3867.92     3768.36    154.33 o 
  11   8   1      315.25      347.42     61.89 o 
  12   8   1      104.61      102.69     60.26 o 
 -14   9   1      184.76      324.28    127.34 o 
 -13   9   1      681.67      718.64     91.56 o 
 -12   9   1     1367.27     1375.92     92.58 o 
 -11   9   1     3282.38     3174.99    164.81 o 
 -10   9   1     3224.90     3137.91    132.18 o 
  -9   9   1      156.14       96.70     55.25 o 
  -8   9   1     8530.65     8318.37    334.37 o 
  -7   9   1    12208.17    11763.07    451.39 o 
  -6   9   1    20479.10    20663.45    432.12 o 
  -5   9   1     6199.65     6057.07    181.79 o 
  -4   9   1      357.91      437.78     58.40 o 
  -3   9   1     1143.33     1272.24     79.49 o 
  -2   9   1        5.07      -44.11     29.41 o 
  -1   9   1     4484.06     4604.12    196.44 o 
   0   9   1     2375.40     2222.01     90.01 o 
   1   9   1      868.01      853.84     51.49 o 
   2   9   1        0.45      -16.44     22.92 o 
   3   9   1     2472.91     2407.22     79.88 o 
   4   9   1       23.52      -11.75     42.02 o 
   5   9   1     1637.37     2390.10     83.16 o 
   6   9   1     5375.72     5315.31    184.78 o 
   7   9   1     3785.90     3831.44    149.11 o 
   8   9   1     2510.63     2378.05    114.10 o 
   9   9   1    10819.92    10555.12    334.26 o 
  10   9   1     7600.35     7702.06    262.15 o 
  11   9   1     5204.57     5153.20    199.24 o 
 -14  10   1       52.44       48.84    117.84 o 
 -13  10   1      378.45      441.61    105.92 o 
 -12  10   1      180.50       78.46     86.33 o 
 -11  10   1       45.95      -43.31     61.43 o 
 -10  10   1       24.43       47.35     73.73 o 
  -9  10   1       12.16        7.97     66.06 o 
  -8  10   1     6057.18     6291.28    405.19 o 
  -7  10   1    20832.09    21537.22   1362.10 o 
  -6  10   1    28639.41    29114.21    666.27 o 
  -5  10   1    15995.50    15586.17    410.31 o 
  -4  10   1      533.98      648.51     54.06 o 
  -3  10   1     3511.05     3306.95    118.41 o 
  -2  10   1     2595.28     2714.95    104.75 o 
  -1  10   1      504.04      530.47     51.26 o 
   0  10   1        0.61        8.59     35.91 o 
   1  10   1     1290.24     1267.05     54.74 o 
   2  10   1       18.94      -22.22     24.93 o 
   3  10   1       97.44       53.23     30.50 o 
   4  10   1      325.38      349.15     39.66 o 
   5  10   1        2.60       -3.11     27.75 o 
   6  10   1     1343.98     1388.82     86.24 o 
   7  10   1      506.99      618.24     67.67 o 
   8  10   1      129.70       80.67     49.23 o 
   9  10   1     3321.99     3507.47    150.47 o 
  10  10   1     5086.37     4966.71    193.75 o 
  11  10   1     4039.48     4135.30    175.54 o 
 -13  11   1      675.14      784.81     96.19 o 
 -12  11   1      803.78      613.79    139.20 o 
 -11  11   1      420.83      377.63    108.29 o 
 -10  11   1        0.98       -0.20     72.26 o 
  -9  11   1        5.30       10.93     69.01 o 
  -8  11   1     1571.42     1676.09    174.15 o 
  -7  11   1     9255.94     9294.26    378.85 o 
  -6  11   1    21521.17    21620.00    560.32 o 
  -5  11   1     8229.09     7886.00    229.89 o 
  -4  11   1      128.57      115.49     52.53 o 
  -3  11   1     6116.76     6224.80    191.38 o 
  -2  11   1    12008.99    12042.55    332.31 o 
  -1  11   1     4585.25     5999.64    186.53 o 
   0  11   1     3721.64     4064.73    140.33 o 
   1  11   1      645.79      710.48     69.88 o 
   2  11   1     1888.00     1788.76     70.41 o 
   3  11   1     5560.56     5047.03    139.41 o 
   4  11   1     2419.28     2428.64     86.55 o 
   5  11   1       16.32       16.56     37.16 o 
   6  11   1      737.78      987.41     76.41 o 
   7  11   1      771.54      896.10     78.00 o 
   8  11   1       89.63      188.98     50.34 o 
   9  11   1     1073.23     1175.11     93.42 o 
  10  11   1     1456.88     1569.99    110.75 o 
 -13  12   1       10.71      -58.81     65.46 o 
 -12  12   1      663.73      641.26    145.10 o 
 -11  12   1      369.56      428.97     97.70 o 
 -10  12   1       82.20       23.74     64.40 o 
  -9  12   1     1633.98     1683.95    219.08 o 
  -8  12   1      416.35      357.39    184.53 o 
  -7  12   1      359.87      277.14    100.81 o 
  -6  12   1     1083.26     1103.54    154.56 o 
  -5  12   1      151.70      168.23     42.82 o 
  -4  12   1     1439.84     1428.64     81.70 o 
  -3  12   1    10277.55    10369.36    294.97 o 
  -2  12   1    21788.28    22496.51    586.45 o 
  -1  12   1    15537.23    17250.08    461.16 o 
   0  12   1     2317.38     3643.66    284.60 o 
   1  12   1      114.67      159.63     44.54 o 
   2  12   1       47.65      -16.23     38.50 o 
   3  12   1      496.81      462.39     46.63 o 
   4  12   1        0.66      -44.64     35.83 o 
   5  12   1     1039.20     1078.81     78.37 o 
   6  12   1     2340.88     2223.56    127.76 o 
   7  12   1     4048.37     4103.08    218.40 o 
   8  12   1     1581.91     1567.98    179.61 o 
   9  12   1        1.85       27.69     68.06 o 
 -12  13   1        0.61      -71.86    106.71 o 
 -11  13   1      218.95      232.34     77.82 o 
 -10  13   1      640.04      843.38    107.41 o 
  -9  13   1     1981.33     2109.72    155.62 o 
  -8  13   1     1588.19     1649.20    139.47 o 
  -7  13   1      171.54      113.07    160.86 o 
  -6  13   1      722.30      733.96    230.45 o 
  -5  13   1     1246.01     1343.91     81.28 o 
  -4  13   1      375.47      423.38     54.25 o 
  -3  13   1     4091.47     3680.03    136.18 o 
  -2  13   1    10880.34    11512.76    326.59 o 
  -1  13   1     6312.06     7460.30    228.94 o 
   0  13   1       86.84      237.32     56.54 o 
   1  13   1     5334.77     4914.90    182.13 o 
   2  13   1     5133.46     4960.68    170.88 o 
   3  13   1     3377.66     3075.01    125.96 o 
   4  13   1     1836.69     1808.95    142.21 o 
   5  13   1     1142.74     1303.89    124.75 o 
   6  13   1     3219.91     2899.31    176.47 o 
   7  13   1     3492.71     3427.27    201.44 o 
   8  13   1     2670.66     2786.71    189.36 o 
 -11  14   1       10.47      -66.72     66.94 o 
 -10  14   1       22.26       15.14    129.65 o 
  -9  14   1      328.01      369.57     93.30 o 
  -8  14   1      216.54      176.21    168.14 o 
  -7  14   1      144.27       42.68     74.88 o 
  -6  14   1      145.81      170.84     78.09 o 
  -5  14   1     2616.45     2418.92    168.34 o 
  -4  14   1      573.42      780.17     69.67 o 
  -3  14   1      408.15      464.96     59.45 o 
  -2  14   1     3040.28     3055.40    126.71 o 
  -1  14   1      869.79     1176.59     80.43 o 
   0  14   1       33.02       19.45     41.36 o 
   1  14   1      646.96      769.21     70.77 o 
   2  14   1     8403.78     8013.20    248.46 o 
   3  14   1     7046.61     7103.92    421.34 o 
   4  14   1     3709.33     3344.73    193.75 o 
   5  14   1      373.92      226.52     81.54 o 
   6  14   1      741.52      699.44    318.81 o 
   7  14   1      612.93      616.66    108.06 o 
 -11  15   1      492.54      570.89    104.49 o 
 -10  15   1      875.87      906.79    118.40 o 
  -9  15   1     1467.87     1515.61    144.55 o 
  -8  15   1      485.19      519.41    138.66 o 
  -7  15   1      905.74      886.40    116.00 o 
  -6  15   1     2057.65     2330.47    173.66 o 
  -5  15   1     4933.75     4827.09    255.41 o 
  -4  15   1     2126.76     2147.64    168.48 o 
  -3  15   1     1289.69     1159.41     84.67 o 
  -2  15   1      329.49      287.75     55.85 o 
  -1  15   1     3697.84     3578.00    142.85 o 
   0  15   1       76.11       70.11     46.92 o 
   1  15   1     2295.53     2190.59    113.81 o 
   2  15   1     3931.04     4003.73    181.17 o 
   3  15   1     5367.31     5315.65    266.15 o 
   4  15   1      965.96      691.55    109.41 o 
   5  15   1        3.09     -101.01     67.34 o 
   6  15   1      264.01      190.48     90.03 o 
  -9  16   1     4760.27     4926.79    263.27 o 
  -8  16   1     1690.45     1912.46    189.95 o 
  -7  16   1      537.39      429.85    103.51 o 
  -6  16   1      512.72      738.34    115.22 o 
  -5  16   1     3109.14     2776.18    189.02 o 
  -4  16   1     1286.14     1309.57    138.63 o 
  -3  16   1      494.25      364.85    189.40 o 
  -2  16   1      440.00      377.84     59.72 o 
  -1  16   1     1995.15     2135.70    113.46 o 
   0  16   1     2265.32     2419.61    118.79 o 
   1  16   1        8.63      -26.83     44.86 o 
   2  16   1      802.83      673.61    114.24 o 
   3  16   1      488.99      514.87    148.70 o 
   4  16   1        1.02       -5.46     69.20 o 
   5  16   1      106.76      -10.80     78.63 o 
  -8  17   1     1780.38     1905.19    169.93 o 
  -7  17   1      195.16      143.13     89.07 o 
  -6  17   1      573.93      681.52    197.62 o 
  -5  17   1       33.01      -12.60     93.23 o 
  -4  17   1      151.47       95.55     80.97 o 
  -3  17   1     2303.30     2200.57    179.95 o 
  -2  17   1     3349.52     3176.31    205.79 o 
  -1  17   1     4509.63     4295.58    169.53 o 
   0  17   1     3736.79     3405.05    148.13 o 
   1  17   1     1750.89     1593.17    176.31 o 
   2  17   1       50.03      -46.69     68.62 o 
   3  17   1      252.12      195.58     84.71 o 
  -5  18   1     2040.51     1883.77    176.45 o 
  -4  18   1     2471.03     2515.01    198.09 o 
  -3  18   1     1553.84     1567.04    319.84 o 
  -2  18   1     3575.18     3600.06    228.54 o 
  -1  18   1     6439.83     6392.57    332.00 o 
   0  18   1     3252.31     3058.44    240.35 o 
  -3 -18   2     4169.83     4149.85    240.32 o 
  -2 -18   2     1065.50     1116.43    130.57 o 
  -1 -18   2      204.78      191.93     58.79 o 
   0 -18   2     3445.15     3035.24    203.89 o 
   1 -18   2     5413.20     4968.00    273.48 o 
   2 -18   2     3327.53     3395.91    441.57 o 
   3 -18   2     1270.83     1296.82    179.46 o 
   4 -18   2       33.63      -77.79     81.22 o 
   5 -18   2      128.83      148.35     92.13 o 
   6 -18   2       12.95      -52.13     80.43 o 
  -5 -17   2      228.59      208.52    118.03 o 
  -4 -17   2       28.89      170.97     76.48 o 
  -3 -17   2     1634.45     1630.99    145.96 o 
  -2 -17   2     1041.23     1040.13     84.81 o 
  -1 -17   2      296.12      322.65     60.36 o 
   0 -17   2     4025.04     3937.65    158.50 o 
   1 -17   2    10106.70    10030.29    363.40 o 
   2 -17   2    10282.20     9647.03    425.17 o 
   3 -17   2     4035.45     3567.69    215.91 o 
   4 -17   2       70.79       92.35     80.59 o 
   5 -17   2     1186.56     1218.11    134.62 o 
   6 -17   2      636.14      830.91    122.65 o 
   7 -17   2      210.76      204.54     95.39 o 
   8 -17   2      137.70      138.13     95.74 o 
  -7 -16   2     1085.67     1061.33    133.44 o 
  -6 -16   2      150.83       32.66    106.37 o 
  -5 -16   2      944.44      839.26    113.37 o 
  -4 -16   2      508.88      608.03    213.03 o 
  -3 -16   2      131.47       43.24     45.48 o 
  -2 -16   2      153.43       94.90     50.87 o 
  -1 -16   2       55.37       21.92     45.00 o 
   0 -16   2     4531.88     4883.04    257.57 o 
   1 -16   2    13314.84    13073.87    374.78 o 
   2 -16   2    11433.07    11191.32    470.28 o 
   3 -16   2     3756.77     3535.54    208.40 o 
   4 -16   2       89.27        3.33     75.07 o 
   5 -16   2     4624.81     4160.45    231.37 o 
   6 -16   2     4415.26     4494.49    239.81 o 
   7 -16   2      698.00      583.18    106.35 o 
   8 -16   2       67.78      104.75     80.57 o 
   9 -16   2      307.57      142.71    108.98 o 
  -8 -15   2        0.15      -40.40     77.55 o 
  -7 -15   2      325.61      363.91     94.78 o 
  -6 -15   2        3.55       23.54     68.39 o 
  -5 -15   2     2364.12     2378.17    166.85 o 
  -4 -15   2     2774.56     2483.23    167.23 o 
  -3 -15   2       19.01      -23.81     43.45 o 
  -2 -15   2        3.93       24.01     42.67 o 
  -1 -15   2      185.78       68.91     44.72 o 
   0 -15   2       12.65        3.92     56.13 o 
   1 -15   2     1799.98     1951.93    100.97 o 
   2 -15   2     2454.26     2525.78    112.81 o 
   3 -15   2      532.24      748.20    108.63 o 
   4 -15   2     2627.35     2457.56    165.15 o 
   5 -15   2    10469.78    10129.35    428.30 o 
   6 -15   2     8018.15     7709.17    346.07 o 
   7 -15   2     7494.74     6989.30    320.69 o 
   8 -15   2     1612.30     2056.39    155.23 o 
   9 -15   2       12.34       70.41     73.68 o 
  10 -15   2      117.77      197.46     85.81 o 
  -9 -14   2      595.73      586.22    108.54 o 
  -8 -14   2      522.79      495.31     99.48 o 
  -7 -14   2     1591.09     1838.57    196.00 o 
  -6 -14   2     1667.40     1871.45    109.91 o 
  -5 -14   2        0.94      -23.39     43.82 o 
  -4 -14   2     1211.54     1155.23     68.79 o 
  -3 -14   2     1469.45     1418.58     69.61 o 
  -2 -14   2       47.44       44.58     41.67 o 
  -1 -14   2     1558.07     1483.41    122.47 o 
   0 -14   2     1911.64     1946.17     97.57 o 
   1 -14   2       79.97       89.33     42.98 o 
   2 -14   2      358.89      382.33     53.53 o 
   3 -14   2       67.37      141.52     42.69 o 
   4 -14   2     2799.49     2610.58    165.27 o 
   5 -14   2    12084.94    11876.12    481.98 o 
   6 -14   2    14163.01    13725.34    543.84 o 
   7 -14   2     2608.37     2946.09    176.28 o 
   8 -14   2      202.37      431.67    128.57 o 
   9 -14   2     2618.04     3441.59    242.42 o 
  10 -14   2     1568.28     2043.93    154.00 o 
  11 -14   2      951.74     1021.92    117.14 o 
 -10 -13   2     2490.03     2501.24    143.53 o 
  -9 -13   2      978.23      960.97     89.69 o 
  -8 -13   2     1539.35     1616.63    123.97 o 
  -7 -13   2     7581.93     7631.54    261.01 o 
  -6 -13   2     6634.46     6576.73    253.12 o 
  -5 -13   2     5737.68     5737.31    161.84 o 
  -4 -13   2      245.77      204.19     37.25 o 
  -3 -13   2     2333.00     2064.44     80.58 o 
  -2 -13   2      360.62      422.18     55.42 o 
  -1 -13   2     3267.41     3211.33    124.14 o 
   0 -13   2     1692.04     1804.68     91.61 o 
   1 -13   2       18.66       57.89     40.49 o 
   2 -13   2     1532.64     1684.00     87.57 o 
   3 -13   2      746.53      790.36     62.85 o 
   4 -13   2      765.34      815.57     62.72 o 
   5 -13   2     2960.15     3042.51    173.52 o 
   6 -13   2     6832.10     6924.51    305.48 o 
   7 -13   2     2535.87     2703.58    177.79 o 
   8 -13   2      950.60     1139.97    158.99 o 
   9 -13   2     5775.58     6694.44    297.24 o 
  10 -13   2     7570.08     7946.40    341.11 o 
  11 -13   2     4769.10     4326.07    219.49 o 
  12 -13   2     2724.90     2805.80    166.12 o 
 -11 -12   2       74.51       83.14     59.89 o 
 -10 -12   2       20.39      103.62     56.86 o 
  -9 -12   2       84.81      -26.25     51.83 o 
  -8 -12   2     3790.46     4251.55    237.02 o 
  -7 -12   2    13560.12    13702.30    417.92 o 
  -6 -12   2    21799.52    19904.76   1011.86 o 
  -5 -12   2    10398.83     9555.98    236.89 o 
  -4 -12   2      532.80      579.85     47.43 o 
  -3 -12   2      374.41      251.87     48.07 o 
  -2 -12   2      762.98      828.00     64.85 o 
  -1 -12   2      188.43      251.53     46.79 o 
   0 -12   2      175.45      145.16     43.02 o 
   1 -12   2       38.82      184.56     44.09 o 
   2 -12   2     2198.39     2848.62    112.01 o 
   3 -12   2     7617.58     7725.51    227.51 o 
   4 -12   2     2644.52     2531.53    102.26 o 
   5 -12   2       17.83       30.83     56.86 o 
   6 -12   2      870.27      969.90    116.21 o 
   7 -12   2      447.61      497.67     79.50 o 
   8 -12   2      353.43      272.39     71.28 o 
   9 -12   2    10124.16     9977.07    402.41 o 
  10 -12   2     8179.97     7992.75    335.84 o 
  11 -12   2     7193.53     6651.75    290.67 o 
  12 -12   2     1103.94      986.27    144.42 o 
 -12 -11   2      194.37      143.21     64.22 o 
 -11 -11   2      191.47      180.94     62.85 o 
 -10 -11   2      609.41      678.63     77.44 o 
  -9 -11   2      115.96      131.11     53.73 o 
  -8 -11   2     2343.95     3832.92    180.02 o 
  -7 -11   2    13125.09    15122.52    450.16 o 
  -6 -11   2    10783.31    10691.40    266.93 o 
  -5 -11   2     2035.37     2000.17     77.66 o 
  -4 -11   2      947.47     1106.10     58.77 o 
  -3 -11   2     6693.22     6815.07    206.04 o 
  -2 -11   2    13214.80    13580.29    367.23 o 
  -1 -11   2     8338.91     8621.91    248.11 o 
   0 -11   2     4889.71     5190.35    164.77 o 
   1 -11   2     3716.45     3774.79    130.21 o 
   2 -11   2      163.60      224.50     66.12 o 
   3 -11   2     7151.09     6995.59    220.61 o 
   4 -11   2     3977.42     4037.70    133.92 o 
   5 -11   2      413.97      339.57     54.45 o 
   6 -11   2     3306.75     2985.81    161.38 o 
   7 -11   2     2282.95     2124.97    182.76 o 
   8 -11   2      283.29      327.34     67.93 o 
   9 -11   2     1367.32     1429.47    177.00 o 
  10 -11   2     5781.19     5389.80    240.91 o 
  11 -11   2     6734.13     6783.46    286.58 o 
  12 -11   2      507.13      639.86     81.33 o 
  13 -11   2     1203.42      977.64    139.89 o 
 -12 -10   2       23.78      -44.62     54.50 o 
 -11 -10   2        9.20        2.38     52.38 o 
 -10 -10   2     1452.24     1455.06    100.72 o 
  -9 -10   2     3375.67     3405.44    166.06 o 
  -8 -10   2      591.95     2202.95    110.06 o 
  -7 -10   2     3511.92     4627.78    169.06 o 
  -6 -10   2      293.56      387.45     46.86 o 
  -5 -10   2     2294.95     2168.84    144.47 o 
  -4 -10   2      392.75      448.11     40.08 o 
  -3 -10   2    21985.74    21385.34    552.10 o 
  -2 -10   2    23166.24    22280.93    572.87 o 
  -1 -10   2    19430.29    19105.10    496.24 o 
   0 -10   2     7253.02     7006.29    204.47 o 
   1 -10   2      618.11      625.61     49.44 o 
   2 -10   2      103.55      110.33     34.34 o 
   3 -10   2      734.22     1443.83     70.37 o 
   4 -10   2      676.74      677.81     40.11 o 
   5 -10   2      585.73      668.61     39.49 o 
   6 -10   2      600.19      578.48     36.94 o 
   7 -10   2     8629.17     8311.10    334.23 o 
   8 -10   2     7010.10     6637.07    276.38 o 
   9 -10   2      505.02      546.36     73.31 o 
  10 -10   2     1144.87     1415.23    105.04 o 
  11 -10   2     1288.54     1253.56     98.09 o 
  12 -10   2       19.50       48.93     47.97 o 
  13 -10   2     1199.31      931.56    124.83 o 
 -13  -9   2      386.25      410.61     72.23 o 
 -12  -9   2       19.41      -16.22     60.60 o 
 -11  -9   2      180.20       87.77     55.27 o 
 -10  -9   2     1120.85     1271.47     90.63 o 
  -9  -9   2     5005.17     5061.16    185.46 o 
  -8  -9   2     7644.39     7479.27    321.86 o 
  -7  -9   2      658.78      624.33     45.55 o 
  -6  -9   2     3005.85     2956.64     94.29 o 
  -5  -9   2     2948.79     2859.21     96.32 o 
  -4  -9   2      716.66      677.12     43.51 o 
  -3  -9   2    12289.58    11886.42    319.79 o 
  -2  -9   2    22714.15    21848.87    558.72 o 
  -1  -9   2    18987.08    17991.79    465.31 o 
   0  -9   2     2985.81     2872.57    101.90 o 
   1  -9   2        4.31       -9.06     26.35 o 
   2  -9   2     1441.88     1306.06     63.97 o 
   3  -9   2     3703.05     3661.81     96.30 o 
   4  -9   2     6221.59     6037.37    142.00 o 
   5  -9   2     5089.70     4945.52    176.97 o 
   6  -9   2     8214.03     8166.09    182.42 o 
   7  -9   2    11015.67    10528.79    327.39 o 
   8  -9   2    10487.39    10092.90    388.58 o 
   9  -9   2     1024.51     1081.64     88.23 o 
  10  -9   2      142.45      197.93     55.37 o 
  11  -9   2      523.17      597.13    134.47 o 
  12  -9   2        6.75      -57.54     40.35 o 
  13  -9   2       87.48      107.54     46.59 o 
  14  -9   2     1268.18     1110.63    114.59 o 
 -13  -8   2     1933.44     1879.24    114.95 o 
 -12  -8   2      824.50      845.27     80.71 o 
 -11  -8   2       43.33       -8.18     46.27 o 
 -10  -8   2      977.04      997.32     78.02 o 
  -8  -8   2     3424.25     3294.85    132.80 o 
  -7  -8   2       41.02       30.93     23.84 o 
  -6  -8   2      208.78      224.93     28.29 o 
  -5  -8   2     6453.49     6373.91    161.10 o 
  -4  -8   2     1927.37     2101.04     74.73 o 
  -3  -8   2        4.35      559.62    117.11 o 
  -2  -8   2     2380.96     2216.67    111.33 o 
  -1  -8   2     1215.88     1034.27     73.92 o 
   0  -8   2       21.24       30.46     25.64 o 
   1  -8   2     5314.48     5107.42    150.66 o 
   2  -8   2    17115.17    17114.16    357.57 o 
   3  -8   2    13596.02    13980.92    294.95 o 
   4  -8   2     6558.06     6427.82    146.50 o 
   5  -8   2     6496.39     7128.50    159.79 o 
   6  -8   2     6501.84     6691.13    150.07 o 
   7  -8   2     9363.21     9566.30    302.20 o 
   8  -8   2     4217.88     4193.33    132.20 o 
   9  -8   2       20.99       19.20     43.31 o 
  10  -8   2     3943.22     3565.16    161.80 o 
  11  -8   2     3638.78     3528.09    159.88 o 
  12  -8   2     4367.32     4423.92    252.51 o 
  13  -8   2     1272.62     1124.41    107.60 o 
 -14  -7   2     5481.58     5405.25    205.84 o 
 -13  -7   2     2575.53     2560.15    128.40 o 
 -12  -7   2      632.84      592.11     69.10 o 
 -11  -7   2      168.33      185.48     73.69 o 
 -10  -7   2      596.96      642.02     65.06 o 
  -9  -7   2       23.82       46.28     41.65 o 
  -8  -7   2      751.43      809.86     56.59 o 
  -7  -7   2      337.01      368.61     38.37 o 
  -6  -7   2     1515.61     1533.52     52.05 o 
  -5  -7   2    19141.94    17768.90    397.19 o 
  -4  -7   2    17151.77    17288.34    392.03 o 
  -3  -7   2     3655.51     3324.11    134.41 o 
  -2  -7   2      237.75      197.49     31.08 o 
  -1  -7   2      990.15      901.00     59.39 o 
   0  -7   2     1488.30     1628.62     73.03 o 
   1  -7   2    16697.16    17657.42    366.75 o 
   2  -7   2    32446.46    33575.98    679.57 o 
   3  -7   2    31874.85    34139.93    688.92 o 
   4  -7   2     5262.44     5015.19    212.09 o 
   5  -7   2      337.80      397.12     24.92 o 
   6  -7   2        9.07       -6.27     12.48 o 
   7  -7   2       54.44       43.57     24.59 o 
   8  -7   2       81.69       37.93     27.71 o 
   9  -7   2     1196.65     1167.64     53.85 o 
  10  -7   2     7769.31     7486.68    286.15 o 
  11  -7   2     8250.80     7861.74    445.65 o 
  12  -7   2     9851.21     9044.43    503.24 o 
 -14  -6   2     2473.59     2424.83    124.01 o 
 -13  -6   2     2263.09     2290.21    116.56 o 
 -12  -6   2       26.08       13.60     66.10 o 
 -11  -6   2     2292.31     2523.45    116.24 o 
 -10  -6   2     9094.75     9218.69    342.84 o 
  -9  -6   2     9395.95     8582.78    482.57 o 
  -8  -6   2     4774.35     4776.04    114.98 o 
  -7  -6   2     5165.08     4977.10    232.40 o 
  -6  -6   2     6524.56     6279.29    148.78 o 
  -5  -6   2    13254.12    13003.69    258.38 o 
  -4  -6   2    11883.58    11664.11    296.06 o 
  -3  -6   2     2610.37     2513.20    109.61 o 
  -2  -6   2      159.37      293.96     28.62 o 
  -1  -6   2     5954.39     5585.02    129.92 o 
   0  -6   2     7992.02     8180.17    177.47 o 
   1  -6   2      259.67      286.05     24.31 o 
   2  -6   2     1803.63     1848.87     53.78 o 
   3  -6   2     9532.36     9329.18    198.05 o 
   4  -6   2     2155.34     2202.26     58.24 o 
   5  -6   2      447.73      519.98     38.24 o 
   6  -6   2     4042.07     4168.61    119.03 o 
   7  -6   2      725.78      689.81     39.16 o 
   8  -6   2     2113.04     2047.63     65.71 o 
   9  -6   2     1530.97     1531.32     55.44 o 
  10  -6   2     1170.44     1302.73     69.28 o 
  11  -6   2     4655.99     4569.02    356.95 o 
  12  -6   2     6583.78     5868.76    378.41 o 
  13  -6   2     1588.36     2041.11    230.36 o 
  14  -6   2       40.21      -86.53     98.15 o 
 -14  -5   2     1150.40     1187.40     87.03 o 
 -13  -5   2      289.80      225.60     57.28 o 
 -12  -5   2        1.18      -26.58     42.15 o 
 -11  -5   2     7507.09     7244.51    238.78 o 
 -10  -5   2    11733.53    11596.77    351.28 o 
  -9  -5   2     8144.93     8389.65    263.93 o 
  -8  -5   2     5293.94     5180.77    155.35 o 
  -7  -5   2     2054.05     1878.86     72.57 o 
  -6  -5   2      728.81      714.13     38.79 o 
  -5  -5   2     4948.39     5095.87    145.26 o 
  -4  -5   2     1817.79     1824.13     55.79 o 
  -3  -5   2     1169.10     1262.99     48.21 o 
  -2  -5   2     3285.29     3037.41     76.97 o 
  -1  -5   2    13106.60    13027.48    234.26 o 
   0  -5   2    32069.29    32192.48    560.40 o 
   1  -5   2     8647.54     8760.69    185.96 o 
   2  -5   2      555.37      730.36     29.56 o 
   3  -5   2        5.18        5.10     11.60 o 
   4  -5   2       65.41       31.89     11.33 o 
   5  -5   2       71.21      169.42     21.41 o 
   6  -5   2     2267.08     2170.01     69.04 o 
   7  -5   2     6618.22     6301.81    149.37 o 
   8  -5   2     5387.58     5191.20    171.56 o 
   9  -5   2      934.40     1032.82     80.27 o 
  10  -5   2        1.76      -27.08     30.52 o 
  11  -5   2       53.10       -7.78     87.42 o 
  12  -5   2      799.47      841.10    152.78 o 
  13  -5   2      104.21      210.77    124.23 o 
  14  -5   2     1315.62     1386.86    206.63 o 
 -15  -4   2       56.43      -32.15     46.48 o 
 -14  -4   2      522.31      411.39     59.12 o 
 -13  -4   2      977.58     1066.34    154.70 o 
 -12  -4   2       52.27       45.26     42.91 o 
 -11  -4   2     3387.79     3036.85    124.22 o 
 -10  -4   2     7796.02     7890.08    249.99 o 
  -9  -4   2     6412.34     4392.32    284.30 o 
  -8  -4   2     1282.56     1323.76     46.57 o 
  -7  -4   2     2790.87     2985.29    120.96 o 
  -6  -4   2     8694.15     8676.27    256.26 o 
  -5  -4   2     7115.38     7379.70    146.56 o 
  -4  -4   2     8636.27     9314.50    192.05 o 
  -3  -4   2     8945.37     9062.69    192.71 o 
  -2  -4   2     1285.18     1059.24     38.23 o 
  -1  -4   2    46775.33    48843.72    843.63 o 
   0  -4   2    15225.65    15666.13    276.97 o 
   1  -4   2    11227.75    12081.22    228.30 o 
   2  -4   2      668.68      766.47     28.44 o 
   3  -4   2      114.78      116.97     14.05 o 
   4  -4   2       19.12       72.22     17.44 o 
   5  -4   2      468.46      522.37     25.50 o 
   6  -4   2      840.47      894.98     46.07 o 
   7  -4   2     5846.28     6061.06    192.85 o 
   8  -4   2     1469.53     1506.77    155.15 o 
   9  -4   2      244.14      411.98    104.25 o 
  10  -4   2      859.48      588.20    121.58 o 
  11  -4   2      241.21      336.87    110.45 o 
  12  -4   2      107.08       51.49     98.64 o 
  13  -4   2        0.39      126.11     99.43 o 
  14  -4   2      671.29      681.52    156.72 o 
 -15  -3   2      501.68      561.00     91.25 o 
 -14  -3   2      699.57      712.67    111.55 o 
 -13  -3   2     6368.19     6567.59    238.98 o 
 -12  -3   2     6853.43     6974.25    229.10 o 
 -11  -3   2      145.63      157.74     42.37 o 
 -10  -3   2     1328.92     1280.36     57.32 o 
  -9  -3   2     3650.87     3448.19    208.68 o 
  -8  -3   2      541.67      626.48     56.65 o 
  -7  -3   2     1344.11     1232.33     41.20 o 
  -6  -3   2    10023.17     9465.29    182.45 o 
  -5  -3   2    21679.79    19040.36   1372.10 o 
  -4  -3   2    11130.14    11275.80    227.60 o 
  -3  -3   2    10598.89    10812.66    242.87 o 
  -2  -3   2     9114.40     9282.15    177.63 o 
  -1  -3   2      630.91      533.50     20.58 o 
   0  -3   2    39345.64    43835.02    757.35 o 
   1  -3   2     3504.70     3846.68     78.23 o 
   2  -3   2     3501.68     3559.97    135.76 o 
   3  -3   2    15746.13    15895.15    392.52 o 
   4  -3   2    12926.26    12084.48    359.20 o 
   5  -3   2    13177.53    13246.94    385.84 o 
   6  -3   2     3939.68     4066.97    238.53 o 
   7  -3   2      541.19      531.89     92.24 o 
   8  -3   2       35.25      118.82     75.21 o 
   9  -3   2      253.35      135.46     85.35 o 
  10  -3   2     1261.45      907.64    134.77 o 
  11  -3   2     2022.62     2081.67    204.76 o 
  12  -3   2      161.69      140.08    105.73 o 
  13  -3   2      201.85      264.61    115.87 o 
  14  -3   2       61.39      114.00    109.27 o 
 -15  -2   2      234.58      107.30     80.17 o 
 -14  -2   2     2066.15     2066.95    122.25 o 
 -13  -2   2     6316.14     6347.55    211.26 o 
 -12  -2   2    11876.07    11297.60    376.50 o 
 -11  -2   2     2045.62     1983.83     78.88 o 
 -10  -2   2      550.02      501.49     37.41 o 
  -9  -2   2     4605.52     4197.55    165.44 o 
  -8  -2   2     2435.18     2287.19    142.14 o 
  -7  -2   2       89.36      115.08     15.06 o 
  -6  -2   2     2418.50     2035.77     54.17 o 
  -5  -2   2    20491.24    18257.49    818.35 o 
  -4  -2   2     9946.19     9814.49    182.27 o 
  -3  -2   2      200.32      201.05     15.56 o 
  -2  -2   2     2709.66     3145.08     71.92 o 
  -1  -2   2     2670.41     3151.60     64.90 o 
   0  -2   2     2072.51     2434.81     48.41 o 
   2  -2   2    11448.03    12465.32    376.23 o 
   3  -2   2    29892.08    29646.44   1388.14 o 
   4  -2   2    55723.30    53114.80   2314.00 o 
   5  -2   2    22758.08    21953.92    991.52 o 
   6  -2   2     2322.94     1961.08    151.21 o 
   7  -2   2     2259.00     4062.44    247.19 o 
  10  -2   2      236.66      351.83     99.53 o 
  11  -2   2      296.02      173.36    102.77 o 
  12  -2   2       11.34      -97.06     92.63 o 
  13  -2   2      636.16      571.07    137.23 o 
  14  -2   2       63.62       67.83    115.18 o 
 -15  -1   2     1513.10     1453.71    102.23 o 
 -14  -1   2     5302.42     5115.12    178.85 o 
 -13  -1   2     7352.60     7102.65    229.58 o 
 -12  -1   2    11459.43    11161.58    336.48 o 
 -11  -1   2     4700.49     4918.85    127.58 o 
 -10  -1   2       93.41       66.10     28.18 o 
  -9  -1   2     5889.27     6192.60    201.81 o 
  -8  -1   2    11818.01    11950.19    361.53 o 
  -7  -1   2     3709.17     3674.28    106.69 o 
  -6  -1   2       54.88       61.90     13.59 o 
  -5  -1   2     4130.49     3306.85    225.48 o 
  -4  -1   2      307.05      251.69     21.70 o 
  -3  -1   2        1.39       -4.62     12.23 o 
  -2  -1   2       64.96       32.04      9.66 o 
  -1  -1   2     1152.01      684.11    179.95 o 
   0  -1   2      231.12      239.52     23.42 o 
   2  -1   2       29.87       28.20     10.82 o 
   3  -1   2    17980.30    17424.18    780.65 o 
   4  -1   2    28552.11    27412.48   1215.67 o 
   5  -1   2    25785.33    26488.10   1184.66 o 
   6  -1   2       65.86       65.27     57.88 o 
   7  -1   2    11632.97    12452.62    603.85 o 
   8  -1   2    16620.92    18704.82    880.96 o 
   9  -1   2    11519.23    11054.14    565.06 o 
  10  -1   2     3091.32     2565.22    208.80 o 
  11  -1   2     2509.23     2521.51    213.92 o 
  12  -1   2      186.20      167.94    104.74 o 
  13  -1   2     1083.83      951.74    167.35 o 
  14  -1   2      706.00      584.16    153.47 o 
 -16   0   2      750.73      801.33     91.50 o 
 -15   0   2       39.12      -14.45     45.08 o 
 -14   0   2       71.46        6.59     35.95 o 
 -13   0   2     1129.05      976.64     75.76 o 
 -12   0   2      872.71      855.62     70.83 o 
 -11   0   2       34.91        4.38     29.25 o 
 -10   0   2       19.81       19.47     21.63 o 
  -9   0   2    10420.58    10372.17    330.77 o 
  -8   0   2    31718.46    31613.47    677.39 o 
  -7   0   2    34886.98    34274.89    773.51 o 
  -6   0   2      494.11      399.59     21.10 o 
  -5   0   2     2564.81     2296.22     56.87 o 
  -3   0   2     1307.89     1334.24     31.80 o 
  -2   0   2     1802.66     1763.23     54.96 o 
   0   0   2        4.15      -13.45      8.97 o 
   1   0   2       83.67      114.24     14.57 o 
   2   0   2    14808.93    15121.08    301.34 o 
   3   0   2       92.80       97.30     15.35 o 
   4   0   2     4002.77     3869.09    122.26 o 
   5   0   2     3973.37     3967.18    155.89 o 
   6   0   2        1.14      -43.81     42.33 o 
   7   0   2     6433.84     6583.46    353.11 o 
   8   0   2    22843.33    22723.15   1051.47 o 
   9   0   2    13870.14    13618.97    673.74 o 
  10   0   2     4137.37     4460.74    292.57 o 
  11   0   2      552.58      472.03    125.71 o 
  12   0   2        4.70      -48.53     98.84 o 
  13   0   2       56.72     -144.71     96.47 o 
  14   0   2        2.65     -141.31     94.21 o 
 -16   1   2       55.63      138.09     52.54 o 
 -15   1   2       59.39       80.95     49.12 o 
 -14   1   2     2009.58     1840.53     88.47 o 
 -13   1   2      875.14      814.52     61.32 o 
 -12   1   2      798.30      804.64     73.62 o 
 -11   1   2      824.86      761.60     40.20 o 
 -10   1   2      774.35      790.96     40.34 o 
  -9   1   2    19100.58    19975.87    556.57 o 
  -8   1   2    25772.96    28498.30    615.70 o 
  -7   1   2    21372.45    21603.55    512.42 o 
  -6   1   2     3542.70     3459.35     96.02 o 
  -5   1   2     2656.96     2238.86     65.37 o 
  -4   1   2     8713.64     6451.55    359.02 o 
  -3   1   2     1326.11     1224.78     41.83 o 
  -2   1   2     6246.65     5858.86    112.81 o 
  -1   1   2      335.39      324.08     18.25 o 
   0   1   2      884.19      904.11     28.50 o 
   1   1   2     4422.00     4325.51     84.94 o 
   2   1   2     2943.72     2785.43     71.73 o 
   3   1   2      765.08      714.21     22.73 o 
   4   1   2        0.11       10.11     14.81 o 
   5   1   2      157.68      166.86     18.14 o 
   6   1   2      564.90      578.09     38.35 o 
   7   1   2     7816.19     7454.04    231.73 o 
   8   1   2    14098.39    14389.22    426.88 o 
   9   1   2     9994.85     9479.73    293.29 o 
  10   1   2     1986.32     2070.63     88.46 o 
  11   1   2      185.07      201.67     33.88 o 
  12   1   2     2071.21     2122.47    121.43 o 
  13   1   2     2254.90     2257.00    242.17 o 
  14   1   2      768.41      786.16    168.44 o 
 -16   2   2      261.83      249.48     58.56 o 
 -15   2   2        9.14       10.99     43.04 o 
 -14   2   2     1759.77     1561.46    319.05 o 
 -13   2   2     3865.20     3980.98    171.67 o 
 -12   2   2     1487.87     1509.98     66.06 o 
 -11   2   2      252.20      263.95     28.91 o 
 -10   2   2       36.08       11.14     24.01 o 
  -9   2   2     5745.26     7602.86    178.78 o 
  -8   2   2     7183.32     9795.50    297.58 o 
  -7   2   2     8854.21     8725.52    236.88 o 
  -6   2   2      120.45      118.37     14.30 o 
  -5   2   2     3935.50     2965.99    202.70 o 
  -4   2   2    27429.12    25052.75    683.61 o 
  -3   2   2    64098.55    62038.99    970.55 o 
  -2   2   2    56685.86    55484.33    930.29 o 
  -1   2   2       83.46       82.61     13.52 o 
   0   2   2     9542.71     9404.18    210.62 o 
   1   2   2     7588.66     7824.22    122.72 o 
   2   2   2    26665.62    25500.86    838.17 o 
   4   2   2      172.99      288.44     20.85 o 
   5   2   2     1657.14     1579.99     57.19 o 
   6   2   2     1339.73     1382.90     54.24 o 
   7   2   2       99.84      122.60     25.83 o 
   8   2   2     5897.77     5708.45    159.45 o 
   9   2   2     2712.45     2834.53     92.98 o 
  10   2   2      934.90     1013.77     51.49 o 
  11   2   2     2805.62     2500.18    137.96 o 
  12   2   2     7869.99     7718.71    316.64 o 
  13   2   2     7415.67     7084.23    297.44 o 
  14   2   2      672.82      492.31    147.07 o 
 -16   3   2     1298.08     1208.85    172.23 o 
 -15   3   2      789.94     1022.65    129.45 o 
 -14   3   2      806.61      898.53     65.40 o 
 -13   3   2     1261.57     1194.09     88.41 o 
 -12   3   2      299.69      218.46     40.85 o 
 -11   3   2      390.89      377.75     32.15 o 
 -10   3   2     2783.80     2657.52     78.69 o 
  -9   3   2     2662.43     3087.76     93.43 o 
  -7   3   2        4.15       -5.12     14.43 o 
  -6   3   2     2132.98     2212.56     61.92 o 
  -4   3   2    72583.34    70506.98   1358.87 o 
  -3   3   2    37295.41    36376.32    549.30 o 
  -2   3   2      278.03      302.97     15.58 o 
  -1   3   2    14146.47    15208.40    285.40 o 
   0   3   2     1406.58     1261.43     37.53 o 
   1   3   2    25952.01    25657.73    411.36 o 
   2   3   2     5503.35     5393.91    115.51 o 
   3   3   2      694.50      759.41     30.63 o 
   4   3   2    12077.45    11866.79    571.26 o 
   5   3   2     6844.24     6251.98    135.96 o 
   6   3   2     8839.18     8503.20    224.04 o 
   7   3   2     5235.49     5006.03    144.10 o 
   8   3   2      214.82      267.99     33.82 o 
   9   3   2     3690.72     3614.96    115.41 o 
  10   3   2     1721.44     1555.20     80.71 o 
  11   3   2      887.35      918.33     65.99 o 
  12   3   2     5854.07     5584.48    190.43 o 
  13   3   2     5988.26     6152.37    272.20 o 
  14   3   2     1870.44     1911.28    130.29 o 
 -16   4   2     5260.71     5486.54    385.21 o 
 -15   4   2     3875.67     4083.23    198.17 o 
 -14   4   2      616.51      661.53     59.34 o 
 -13   4   2      573.28      557.10     55.47 o 
 -12   4   2      162.77      160.34     40.06 o 
 -11   4   2      573.10      625.15     39.45 o 
 -10   4   2      625.91      707.19     46.00 o 
  -9   4   2     6034.03     5910.68    145.80 o 
  -8   4   2     1552.86     1477.97     54.12 o 
  -7   4   2      940.84     1039.92     37.34 o 
  -6   4   2      414.91      585.18     27.63 o 
  -5   4   2     4367.95     3977.06     90.68 o 
  -4   4   2    26911.76    26627.40    489.06 o 
  -3   4   2     8161.81     7860.89    140.11 o 
  -2   4   2     9208.78     9759.16    178.91 o 
  -1   4   2     7090.27     6943.24    139.47 o 
   0   4   2    23154.12    22040.37    411.27 o 
   1   4   2     8442.13     7627.93    136.49 o 
   2   4   2    24104.58    23547.06    432.83 o 
   3   4   2     3306.82     3184.10     72.49 o 
   4   4   2      926.39      878.46     35.96 o 
   5   4   2     3324.90     3324.08     82.44 o 
   6   4   2     7167.99     7224.73    157.78 o 
   7   4   2     1956.47     1917.82     75.83 o 
   8   4   2       25.41       37.22     29.88 o 
   9   4   2      797.06      865.04     87.41 o 
  10   4   2     5317.41     4798.47    170.17 o 
  11   4   2      163.17      126.14     60.27 o 
  12   4   2     1544.46     1547.85    102.53 o 
  13   4   2     2595.43     2656.72    119.46 o 
 -15   5   2    10023.94     9980.41    693.92 o 
 -14   5   2     3203.18     3148.02    127.84 o 
 -13   5   2      220.85      215.08     46.91 o 
 -12   5   2     1238.59     1230.57     74.18 o 
 -11   5   2      149.79      145.52     41.05 o 
 -10   5   2      109.84       47.32     26.21 o 
  -9   5   2       33.87       65.17     24.95 o 
  -8   5   2       39.12       30.14     23.08 o 
  -7   5   2     1805.68     1624.08     46.63 o 
  -6   5   2      203.24      208.01     24.07 o 
  -5   5   2       23.30       -9.52     15.08 o 
  -4   5   2     1531.43     1702.84     53.09 o 
  -3   5   2    18063.01    18378.48    332.54 o 
  -2   5   2     4093.63     3994.58     96.24 o 
  -1   5   2     3888.56     3968.99     83.51 o 
   0   5   2    47225.31    47497.94   1054.41 o 
   1   5   2    27322.26    25639.51    472.99 o 
   2   5   2     1791.85     1353.06     43.00 o 
   3   5   2       17.16        1.78     16.55 o 
   4   5   2       74.36       56.77     17.49 o 
   5   5   2        1.26       -6.25     20.82 o 
   6   5   2        7.78        6.41     18.21 o 
   7   5   2       77.21       53.81     25.38 o 
   8   5   2      752.90      777.36     74.21 o 
   9   5   2     2454.30     2639.47    114.49 o 
  10   5   2     8647.82     8343.68    268.97 o 
  11   5   2     1538.27     1428.72     88.04 o 
  12   5   2        2.97      -21.07     47.24 o 
  13   5   2      270.11      359.76     60.25 o 
 -15   6   2     6784.10     6716.05    228.69 o 
 -14   6   2     1328.05     1255.18     81.52 o 
 -13   6   2      757.89      742.03     65.48 o 
 -12   6   2     5998.61     6198.84    208.69 o 
 -11   6   2    11466.13    11365.54    343.58 o 
 -10   6   2     6435.00     6576.80    165.78 o 
  -9   6   2     1518.84     1578.52     70.67 o 
  -8   6   2     1393.62     1890.06     72.61 o 
  -7   6   2     2226.53     2089.34     58.03 o 
  -6   6   2    10828.52    11076.52    229.72 o 
  -5   6   2     7749.03     7561.32    152.83 o 
  -4   6   2      300.06      430.37     25.96 o 
  -3   6   2     3832.92     4152.77     90.55 o 
  -2   6   2     8401.75     8966.64    217.64 o 
  -1   6   2     2771.37     2943.45     97.33 o 
   0   6   2    25641.15    25622.49    643.47 o 
   1   6   2    28052.55    27908.82    514.40 o 
   2   6   2    10346.24     9792.36    192.09 o 
   3   6   2     2079.82     2102.83     57.63 o 
   4   6   2     4590.48     4579.48    101.91 o 
   5   6   2     8502.72     8462.36    183.93 o 
   6   6   2     4190.86     4133.77     95.97 o 
   7   6   2     2435.25     2308.34    102.10 o 
   8   6   2     3062.61     2783.35    118.46 o 
   9   6   2    11334.51    10773.41    333.12 o 
  10   6   2     8174.77     7920.99    260.15 o 
  11   6   2      932.85      979.83     97.92 o 
  12   6   2       16.38      -12.67     43.87 o 
 -15   7   2     1101.90     1116.77    107.40 o 
 -14   7   2     1386.99     1336.60     86.49 o 
 -13   7   2     2618.93     2589.90    117.58 o 
 -12   7   2     8552.21     8397.88    268.82 o 
 -11   7   2    15782.92    15363.19    451.82 o 
 -10   7   2    12008.16    11788.56    393.86 o 
  -9   7   2     2578.89     2603.01    122.06 o 
  -8   7   2      645.51      627.17     33.40 o 
  -7   7   2      732.90      800.98     40.92 o 
  -6   7   2     1277.14     1298.88     45.34 o 
  -5   7   2     1989.84     1923.29     55.43 o 
  -4   7   2     1738.14     1816.15     59.39 o 
  -3   7   2     3480.31     3159.70    105.45 o 
  -2   7   2     7055.85     6850.51    193.30 o 
  -1   7   2        4.98      -36.29     28.25 o 
   0   7   2     3925.11     3945.58    124.06 o 
   1   7   2     6831.08     6625.17    159.42 o 
   2   7   2    14755.00    14446.82    300.54 o 
   3   7   2      853.64      840.18     40.36 o 
   4   7   2    15867.24    15551.53    329.66 o 
   5   7   2    14405.29    14201.71    276.38 o 
   6   7   2     2199.91     2351.18     97.94 o 
   7   7   2      740.99      847.54     65.09 o 
   8   7   2      783.16      795.33     69.28 o 
   9   7   2      404.80      455.25     61.12 o 
  10   7   2      559.77      652.12     71.27 o 
  11   7   2       16.91       38.41     49.05 o 
  12   7   2      415.63      589.67     71.93 o 
 -15   8   2       51.28       -4.55     48.44 o 
 -14   8   2        3.73      -63.78     42.52 o 
 -13   8   2     2000.53     1829.45    102.08 o 
 -12   8   2     5308.56     4899.04    179.79 o 
 -11   8   2    13677.22    13135.65    396.69 o 
 -10   8   2     5411.09     5050.88    217.12 o 
  -9   8   2       28.65       75.58     42.53 o 
  -8   8   2      537.00      477.59     32.10 o 
  -7   8   2     4582.01     4539.09    103.88 o 
  -6   8   2     3211.85     3592.74     95.73 o 
  -5   8   2      522.40      560.75     35.57 o 
  -4   8   2     3864.69     3570.28    116.97 o 
  -3   8   2    14379.58    14845.33    387.83 o 
  -2   8   2    13936.90    13297.61    414.00 o 
  -1   8   2     8739.34     8135.81    228.31 o 
   0   8   2     1033.88     1259.89     66.12 o 
   1   8   2     6252.33     6321.66    155.36 o 
   2   8   2     4968.68     4583.22    162.28 o 
   3   8   2     3087.49     2945.14     89.20 o 
   4   8   2     3113.10     3017.25     86.34 o 
   5   8   2    10369.15    10321.82    226.92 o 
   6   8   2     2213.99     2318.55    105.09 o 
   7   8   2       78.56      241.58     50.45 o 
   8   8   2      564.73      416.01     66.99 o 
   9   8   2      883.77      912.31     78.88 o 
  10   8   2      225.55      212.29     55.91 o 
  11   8   2      348.34      335.63     65.75 o 
  12   8   2     1208.86     1181.00     97.16 o 
 -15   9   2      957.65     1031.14    112.07 o 
 -14   9   2      516.60      457.67     66.32 o 
 -13   9   2       85.07       85.04     47.79 o 
 -12   9   2     1806.80     1863.05    168.45 o 
 -11   9   2     8844.80     8268.24    269.72 o 
 -10   9   2     5837.18     5934.18    260.28 o 
  -9   9   2       70.61       72.27     43.62 o 
  -8   9   2     8629.23     8786.77    352.80 o 
  -7   9   2    14441.42    14785.27    317.95 o 
  -6   9   2     9381.54     9475.91    213.72 o 
  -5   9   2     8393.46     8035.15    226.67 o 
  -4   9   2     6528.84     6345.34    187.34 o 
  -3   9   2     2067.25     2057.55    107.36 o 
  -2   9   2     8671.32     8908.62    250.29 o 
  -1   9   2     3891.64     3983.48    133.39 o 
   0   9   2       58.90       75.93     35.31 o 
   1   9   2     7254.64     6925.13    203.49 o 
   2   9   2    16753.40    16043.59    362.67 o 
   3   9   2     5758.83     5800.78    157.13 o 
   4   9   2      110.77      151.96     31.54 o 
   5   9   2        9.76       19.08     30.60 o 
   6   9   2     4048.09     4213.50    156.37 o 
   7   9   2      110.09      399.20     59.31 o 
   8   9   2     1219.26     1585.16     98.13 o 
   9   9   2     3604.69     3428.32    148.89 o 
  10   9   2     2527.36     2621.65    150.99 o 
  11   9   2      189.48      148.00     62.17 o 
 -14  10   2     4096.57     3831.89    288.93 o 
 -13  10   2     1270.35     1335.65    112.92 o 
 -12  10   2       56.13       10.91     59.72 o 
 -11  10   2     2678.88     2370.80    199.25 o 
 -10  10   2     2389.92     2441.61    145.51 o 
  -9  10   2      127.14       95.19     58.97 o 
  -8  10   2     6849.25     6852.18    292.16 o 
  -7  10   2     8107.61     8179.66    233.73 o 
  -6  10   2     7761.48     7547.00    218.99 o 
  -5  10   2      715.58      764.12     66.17 o 
  -4  10   2       13.83      -29.63     36.15 o 
  -3  10   2      498.46      436.98     50.47 o 
  -2  10   2      688.67      830.06     61.84 o 
  -1  10   2      382.57      405.47     68.91 o 
   0  10   2     1808.33     1913.78     88.50 o 
   1  10   2     8751.54     8113.06    235.93 o 
   2  10   2    22241.17    22243.01    495.72 o 
   3  10   2    15254.64    15481.39    356.62 o 
   4  10   2      538.27      588.83     56.55 o 
   5  10   2     1034.34     1102.89     74.26 o 
   6  10   2     2930.94     2794.11    122.79 o 
   7  10   2     1701.95     2592.49    121.18 o 
   8  10   2        4.38      120.04     50.14 o 
   9  10   2     1015.68     1105.40     89.00 o 
  10  10   2      824.19      867.11    150.80 o 
 -14  11   2     1756.89     1486.98    184.28 o 
 -13  11   2     2155.11     2128.43    209.39 o 
 -12  11   2        0.98       69.01     86.33 o 
 -11  11   2     1871.21     1774.53    183.20 o 
 -10  11   2     3186.79     2978.25    180.84 o 
  -9  11   2      622.58      543.92     84.81 o 
  -8  11   2      359.73      393.38    105.63 o 
  -7  11   2     1679.22     1796.78    182.32 o 
  -6  11   2     5165.62     5009.28    188.64 o 
  -5  11   2      470.98      448.06     53.11 o 
  -4  11   2     3149.56     3238.93    122.25 o 
  -3  11   2     2441.42     2666.91    109.64 o 
  -2  11   2     3515.44     3764.08    135.11 o 
  -1  11   2     3328.25     3668.20    133.73 o 
   0  11   2     6707.36     6561.53    203.29 o 
   1  11   2     6824.20     6541.36    202.28 o 
   2  11   2     5991.21     5770.68    184.16 o 
   3  11   2     7095.59     7049.13    181.15 o 
   4  11   2     1076.39     1158.68     75.54 o 
   5  11   2      212.48      284.51     50.56 o 
   6  11   2     6683.19     6845.16    318.45 o 
   7  11   2     4197.23     5841.97    209.97 o 
   9  11   2        9.78       45.78     68.49 o 
  10  11   2        9.94      -78.27     67.73 o 
 -13  12   2       22.91      -72.17     66.83 o 
 -12  12   2       65.38       38.29     89.39 o 
 -10  12   2     4837.96     4683.81    342.78 o 
  -9  12   2     4327.65     4083.70    310.88 o 
  -8  12   2      492.05      661.44    130.54 o 
  -7  12   2      482.71      619.76     95.08 o 
  -6  12   2     3031.40     3083.04    118.80 o 
  -5  12   2      345.66      369.18     51.74 o 
  -4  12   2     5332.21     5486.93    178.68 o 
  -3  12   2    10241.21    10661.04    304.19 o 
  -2  12   2     2960.24     4162.73    161.96 o 
  -1  12   2      889.21     1339.40     79.97 o 
   0  12   2      623.85      716.52     63.05 o 
   1  12   2       33.17       61.07     41.18 o 
   2  12   2      529.38      586.95     60.21 o 
   3  12   2      444.89      436.02     55.09 o 
   4  12   2       17.44      -14.18     63.48 o 
   5  12   2     1527.74     1861.25    143.04 o 
   6  12   2    14268.54    13547.78    539.72 o 
   7  12   2     8327.51     9046.33    389.92 o 
   8  12   2     2738.05     2876.21    180.37 o 
   9  12   2      288.91      324.82     90.86 o 
 -12  13   2     1871.57     1968.65    180.30 o 
 -11  13   2     1636.24     1410.29    193.74 o 
 -10  13   2     5202.21     5285.70    463.12 o 
  -9  13   2     3743.84     3817.87    211.28 o 
  -8  13   2      936.06     1244.08    125.37 o 
  -7  13   2     1091.23     1173.63    124.88 o 
  -6  13   2     6019.98     6013.77    282.63 o 
  -5  13   2     2978.36     2579.23    112.67 o 
  -4  13   2        2.12      -32.23     39.18 o 
  -3  13   2     5098.69     5124.41    173.99 o 
  -2  13   2     4357.30     5030.94    172.08 o 
  -1  13   2     1573.53     1844.43     96.26 o 
   0  13   2      138.02      110.78     46.04 o 
   1  13   2     3206.09     3248.56    129.27 o 
   2  13   2      562.58      634.65     62.93 o 
   3  13   2      619.79      754.62    101.31 o 
   4  13   2     3762.44     3368.73    193.21 o 
   5  13   2     3112.62     2978.86    225.83 o 
   6  13   2     5309.78     5270.66    263.41 o 
   7  13   2     7615.32     7556.37    397.71 o 
   8  13   2     2175.23     2086.11    165.44 o 
 -12  14   2     1051.61     1402.41    139.29 o 
 -11  14   2      404.07      573.72    152.78 o 
 -10  14   2      743.34      793.95    112.53 o 
  -9  14   2      633.26      726.58    108.93 o 
  -8  14   2       49.67       18.91     76.16 o 
  -7  14   2     3467.01     3473.37    202.13 o 
  -6  14   2    10388.88    10726.84    448.38 o 
  -5  14   2    14514.86    14356.65    572.60 o 
  -4  14   2     5632.95     5824.51    194.65 o 
  -3  14   2      501.34      498.54    115.57 o 
  -2  14   2      662.41      705.54     68.07 o 
  -1  14   2      804.37      790.14     75.29 o 
   0  14   2      324.30      253.34     56.48 o 
   1  14   2     3536.53     3342.09    136.14 o 
   2  14   2     3978.18     3673.08    169.90 o 
   3  14   2      756.85      658.39     99.49 o 
   4  14   2      551.51      400.06     97.03 o 
   5  14   2      754.49      783.20    109.90 o 
   6  14   2     2185.77     1960.16    215.25 o 
   7  14   2     2391.81     2715.98    188.66 o 
 -10  15   2        2.25        7.70     77.15 o 
  -9  15   2      658.58      667.80    111.96 o 
  -8  15   2     1622.90     1782.41    154.44 o 
  -7  15   2     3579.90     3711.84    262.99 o 
  -6  15   2    12398.93    11979.19    500.89 o 
  -5  15   2    10390.67    10544.15    450.09 o 
  -4  15   2     4728.93     4715.01    251.68 o 
  -3  15   2      627.02      557.77     85.16 o 
  -2  15   2     1120.49     1108.82    113.73 o 
  -1  15   2     3860.96     3812.43    164.43 o 
   0  15   2       51.11       73.52     47.50 o 
   1  15   2       50.45       38.84     48.86 o 
   2  15   2      519.78      734.40    102.86 o 
   3  15   2      642.95      593.98    103.90 o 
   4  15   2      119.50       59.92     81.41 o 
   5  15   2      194.08       72.34    126.70 o 
  -9  16   2      284.14      113.37    112.52 o 
  -8  16   2      447.01      541.30    107.98 o 
  -7  16   2     1053.62     1046.62    131.53 o 
  -6  16   2     3759.04     3697.55    220.90 o 
  -5  16   2     4843.54     4790.94    260.49 o 
  -4  16   2     1910.71     2133.93    170.59 o 
  -3  16   2      202.68      171.61     65.51 o 
  -2  16   2     4951.24     5394.56    193.46 o 
  -1  16   2     5492.78     5810.57    203.55 o 
   0  16   2     5446.91     5339.94    192.27 o 
   1  16   2     1285.86     1296.13    165.24 o 
   2  16   2        1.03       17.96     78.75 o 
   3  16   2        0.52      -27.98     90.03 o 
   4  16   2      307.24      319.01     96.26 o 
  -7  17   2      125.82      134.64     88.10 o 
  -6  17   2      894.86      898.41    131.39 o 
  -5  17   2      118.38      225.45     89.15 o 
  -4  17   2      157.45      246.35     94.51 o 
  -3  17   2     1811.11     1832.45    165.04 o 
  -2  17   2     6940.65     7057.14    283.70 o 
  -1  17   2    12719.67    12627.90    374.26 o 
   0  17   2     7037.48     6812.73    330.45 o 
   1  17   2     3591.93     3451.07    211.18 o 
   2  17   2       11.58       73.60     74.97 o 
  -4  18   2      108.13       27.25     89.03 o 
  -3  18   2      364.34      313.04    104.39 o 
  -2  18   2     3638.81     3825.41    236.72 o 
   0 -19   3      710.97      639.19    116.43 o 
   1 -19   3     1045.12      800.12    208.85 o 
   2 -19   3       42.11       26.10     84.83 o 
  -4 -18   3     3787.22     3787.00    228.53 o 
  -3 -18   3     2765.62     2957.13    194.72 o 
  -2 -18   3      991.94      933.63     86.83 o 
  -1 -18   3       29.29       44.31     52.92 o 
   0 -18   3     2340.51     2069.97    246.16 o 
   1 -18   3     5910.74     5611.02    291.71 o 
   2 -18   3     4944.74     5202.89    457.12 o 
   3 -18   3     1089.41     1247.08    142.98 o 
   4 -18   3     1366.11     1313.12    149.50 o 
   5 -18   3     3259.27     3055.61    203.16 o 
   6 -18   3     2775.57     2812.33    205.03 o 
  -6 -17   3      802.09      669.75    111.01 o 
  -5 -17   3       22.92       55.38     78.93 o 
  -4 -17   3      918.20      570.07    123.30 o 
  -3 -17   3     2306.64     2302.46    170.82 o 
  -2 -17   3      339.50      250.91     57.40 o 
  -1 -17   3      994.41     1046.40     84.48 o 
   0 -17   3     5248.87     5440.55    193.95 o 
   1 -17   3     6355.79     6407.34    312.88 o 
   2 -17   3     5189.87     5133.85    335.59 o 
   3 -17   3      657.80      645.61    111.26 o 
   4 -17   3       93.60      145.42     81.47 o 
   5 -17   3      269.61      195.94    165.38 o 
   6 -17   3      279.77      258.04     93.39 o 
   7 -17   3       45.94        4.51     78.15 o 
   8 -17   3     1264.57     1289.24    248.32 o 
  -7 -16   3     1748.26     1608.04    155.42 o 
  -6 -16   3     2103.97     2055.31    248.27 o 
  -5 -16   3     2086.73     2101.17    165.09 o 
  -4 -16   3       76.03        8.14     67.05 o 
  -3 -16   3      529.06      578.76     67.68 o 
  -2 -16   3     2222.38     2133.49    111.06 o 
  -1 -16   3       54.70      110.38     48.02 o 
   0 -16   3     4934.76     4832.22    174.35 o 
   1 -16   3     6263.08     6265.54    209.53 o 
   2 -16   3      620.49      665.78    107.58 o 
   3 -16   3       24.19       56.41     76.30 o 
   4 -16   3     1445.61     1404.36    220.91 o 
   5 -16   3      910.74      915.80    172.57 o 
   6 -16   3     1834.47     1901.27    158.74 o 
   7 -16   3     1422.68     1416.03    137.39 o 
   8 -16   3     2789.88     2577.47    173.90 o 
   9 -16   3     4830.44     4775.41    251.84 o 
  -8 -15   3      359.67      238.95     88.03 o 
  -7 -15   3     1096.34     1007.30    125.23 o 
  -6 -15   3      899.94      956.34    258.51 o 
  -5 -15   3      540.14      477.00     95.46 o 
  -4 -15   3      143.22      115.93     48.62 o 
  -3 -15   3     2988.47     2881.32    125.50 o 
  -2 -15   3     5461.35     5429.71    185.83 o 
  -1 -15   3     1867.95     1956.37    102.84 o 
   0 -15   3      136.57      168.21     44.37 o 
   1 -15   3     2925.38     2956.01    123.90 o 
   2 -15   3      864.71      974.86     74.20 o 
   3 -15   3      284.18      207.99     82.13 o 
   4 -15   3     4660.75     4812.54    244.77 o 
   5 -15   3     4589.12     4216.34    230.70 o 
   6 -15   3     3392.00     3384.08    334.36 o 
   7 -15   3     1494.84     1662.16    165.33 o 
   8 -15   3      284.96      142.48    114.93 o 
   9 -15   3      497.64      394.25     90.57 o 
  10 -15   3     1193.81     1462.08    136.34 o 
  -9 -14   3      142.17       60.55     58.18 o 
  -8 -14   3       66.39       55.92     53.50 o 
  -7 -14   3     1235.72     1324.85     95.28 o 
  -6 -14   3      447.43      514.96     66.66 o 
  -5 -14   3       26.54        0.47     40.33 o 
  -4 -14   3     2156.71     1943.65     83.17 o 
  -3 -14   3     3713.88     3525.03    137.89 o 
  -2 -14   3     7918.98     8375.92    254.16 o 
  -1 -14   3     8251.83     8240.95    249.07 o 
   0 -14   3      432.84      368.52     54.25 o 
   1 -14   3      377.64      399.60     51.99 o 
   2 -14   3      719.72      746.32     63.90 o 
   3 -14   3     1700.95     1735.02     90.13 o 
   4 -14   3     2607.12     2547.64    162.59 o 
   5 -14   3     4872.69     4613.14    232.76 o 
   6 -14   3     4404.14     4554.79    230.69 o 
   7 -14   3      139.17      209.13     74.10 o 
   8 -14   3        2.61      117.31     66.77 o 
   9 -14   3        4.06       77.50    102.63 o 
  10 -14   3        7.93      -15.77     65.04 o 
  11 -14   3        9.82      -72.61     64.87 o 
 -10 -13   3      645.73      668.53     83.16 o 
  -9 -13   3       55.36      -74.57     49.71 o 
  -8 -13   3     2155.26     2083.25    118.40 o 
  -7 -13   3     7403.42     7249.63    250.18 o 
  -6 -13   3     9131.05     8506.12    435.11 o 
  -5 -13   3     5038.45     4964.86    145.92 o 
  -4 -13   3     1126.57     1038.91     60.47 o 
  -3 -13   3     4380.61     4587.16    158.95 o 
  -2 -13   3     7029.29     6902.62    214.39 o 
  -1 -13   3     2970.46     2973.40    118.31 o 
   0 -13   3      205.84      456.01     67.92 o 
   1 -13   3     2636.02     3041.94    119.09 o 
   2 -13   3     3966.00     4460.86    152.66 o 
   3 -13   3     7111.61     7040.70    213.26 o 
   4 -13   3      264.68      314.67     75.49 o 
   5 -13   3      292.46      433.91     79.31 o 
   6 -13   3     3849.82     3969.67    203.15 o 
   7 -13   3      658.90      938.00    102.76 o 
   8 -13   3     2215.71     2526.82    156.49 o 
   9 -13   3     3008.41     2843.95    168.54 o 
  10 -13   3     1392.36     1538.26    127.45 o 
  11 -13   3      402.41      346.31     78.35 o 
 -11 -12   3      333.24      243.54     64.85 o 
 -10 -12   3     1521.97     1609.76    111.05 o 
  -9 -12   3       31.30       20.18     51.74 o 
  -8 -12   3     1728.34     2382.36    122.84 o 
  -7 -12   3     5329.05     6027.77    284.74 o 
  -6 -12   3     4844.44     4807.14    157.67 o 
  -5 -12   3      609.13      561.54     51.71 o 
  -4 -12   3      207.73      124.00     43.26 o 
  -3 -12   3      770.25      832.14     65.00 o 
  -2 -12   3     1046.07     1043.33     70.95 o 
  -1 -12   3        9.07       96.73     39.47 o 
   0 -12   3     1270.92     1924.35     91.47 o 
   1 -12   3     6414.83     7982.96    234.66 o 
   2 -12   3    16772.64    17502.85    462.28 o 
   3 -12   3    13711.83    14321.89    385.85 o 
   4 -12   3     9889.48    10037.23    280.68 o 
   5 -12   3      831.23     1040.51     98.83 o 
   6 -12   3       12.32      -17.05     51.51 o 
   7 -12   3        8.91      -68.07     90.72 o 
   8 -12   3      594.91      686.91     88.86 o 
   9 -12   3     3558.67     3112.70    271.31 o 
  10 -12   3     1259.07     1309.15    114.63 o 
  11 -12   3      109.96       69.66     64.72 o 
  12 -12   3       53.53       11.47     56.88 o 
 -12 -11   3       12.99       23.99     57.39 o 
 -11 -11   3      644.24      612.76     77.92 o 
 -10 -11   3     1829.67     1889.29    114.76 o 
  -9 -11   3     1815.77     1955.51    112.13 o 
  -8 -11   3      206.16      585.79     99.53 o 
  -7 -11   3     2306.48     2736.32    195.72 o 
  -6 -11   3     2198.36     2239.00     83.98 o 
  -5 -11   3       73.53       59.35     32.04 o 
  -4 -11   3        5.74      -51.62     34.41 o 
  -3 -11   3     3558.76     3486.03    126.98 o 
  -2 -11   3     5061.45     5046.06    162.37 o 
  -1 -11   3     2195.75     2553.83    130.64 o 
   0 -11   3     2963.10     3583.29    126.65 o 
   1 -11   3     6298.45     7471.03    217.82 o 
   2 -11   3    16435.13    16845.82    443.33 o 
   3 -11   3    18361.84    17998.52    469.10 o 
   4 -11   3     3910.52     4027.42    120.94 o 
   5 -11   3      228.05      203.70     45.60 o 
   6 -11   3     7254.71     6939.20    291.78 o 
   7 -11   3     2953.62     3040.78    160.71 o 
   8 -11   3     1486.07     1548.56    113.18 o 
   9 -11   3       42.58       23.65     52.70 o 
  10 -11   3      736.82      920.58    139.64 o 
  11 -11   3       51.48       -2.85     53.55 o 
  12 -11   3     1304.49     1325.84    148.55 o 
 -13 -10   3      822.30      816.46    119.46 o 
 -12 -10   3        3.61      -19.14     59.32 o 
 -11 -10   3      652.81      695.68     78.17 o 
 -10 -10   3     9206.72     8596.89    380.19 o 
  -9 -10   3     6077.98     6020.68    214.23 o 
  -8 -10   3     2319.37     2264.56    119.54 o 
  -7 -10   3       83.19      224.91     36.50 o 
  -6 -10   3      761.39      698.94     49.35 o 
  -5 -10   3        0.90      -22.44     32.67 o 
  -4 -10   3     4449.62     4185.91    140.70 o 
  -3 -10   3    12844.18    12280.31    334.09 o 
  -2 -10   3     9298.58     9400.94    263.04 o 
  -1 -10   3     5437.80     5435.15    167.27 o 
   0 -10   3      129.20      161.55     35.61 o 
   1 -10   3     1225.94     1507.64     89.42 o 
   2 -10   3     7838.89     8340.54    234.68 o 
   3 -10   3     7317.45     7468.45    172.93 o 
   4 -10   3      683.00      953.16     44.62 o 
   5 -10   3     2264.76     2074.54     96.03 o 
   6 -10   3     9293.21     8919.47    354.18 o 
   7 -10   3    23356.07    22531.38    817.40 o 
   8 -10   3     5861.50     5924.62    252.02 o 
   9 -10   3     1598.77     1678.15    111.51 o 
  10 -10   3       86.19       -8.62     46.98 o 
  11 -10   3       96.29       30.13     51.03 o 
  12 -10   3       21.20       51.99     49.61 o 
  13 -10   3      562.12      360.40     86.63 o 
 -13  -9   3      103.98      124.91     61.22 o 
 -12  -9   3      981.39      984.76     87.76 o 
 -11  -9   3     2841.40     3104.53    140.01 o 
 -10  -9   3     7534.96     7862.25    263.97 o 
  -9  -9   3    13684.01    13644.37    415.17 o 
  -8  -9   3     3333.13     3021.13    128.87 o 
  -7  -9   3      304.35      444.14     41.17 o 
  -6  -9   3      754.88      792.76     49.60 o 
  -5  -9   3     1160.99     1128.25     77.98 o 
  -4  -9   3      227.76      239.49     51.04 o 
  -3  -9   3     3303.00     3257.48    112.98 o 
  -2  -9   3     3145.42     2928.12    105.29 o 
  -1  -9   3     2818.62     3128.59    108.61 o 
   0  -9   3       10.68       16.40     27.10 o 
   1  -9   3      449.98      517.06     43.51 o 
   2  -9   3     1014.60     1159.03     48.14 o 
   3  -9   3      205.90      209.45     24.67 o 
   4  -9   3        2.40       12.94     19.43 o 
   5  -9   3     2572.39     2737.44     96.74 o 
   6  -9   3     7449.71     7735.24    173.15 o 
   8  -9   3     5884.29     5520.04    231.59 o 
   9  -9   3      652.55      696.72     73.65 o 
  10  -9   3      642.78      557.90     68.32 o 
  11  -9   3     2663.62     2499.38    129.69 o 
  12  -9   3     1337.06     1282.99     88.07 o 
 -14  -8   3     3465.10     3305.23    154.91 o 
 -13  -8   3     1486.13     1437.98    106.33 o 
 -12  -8   3      728.67      947.54    123.91 o 
 -11  -8   3     2721.94     2509.04    121.75 o 
 -10  -8   3     5422.45     6010.37    218.22 o 
  -9  -8   3     7954.68     7976.37    260.60 o 
  -8  -8   3       19.48        8.81     38.45 o 
  -7  -8   3     2111.66     2117.17     66.06 o 
  -6  -8   3     6549.65     6262.83    175.71 o 
  -5  -8   3    25350.66    24992.71    634.37 o 
  -4  -8   3    10310.01    10034.06    272.45 o 
  -3  -8   3      269.84      266.54     36.18 o 
  -2  -8   3      247.92      360.66     37.77 o 
  -1  -8   3       98.38       73.52     28.06 o 
   0  -8   3     4076.27     4091.33    126.94 o 
   1  -8   3     7290.91     7499.29    169.01 o 
   2  -8   3     7257.37     8017.40    178.43 o 
   3  -8   3      267.90      340.95     26.96 o 
   4  -8   3      255.96      319.01     27.97 o 
   5  -8   3     4193.69     4312.81    103.93 o 
   6  -8   3     6212.47     5817.72    236.88 o 
   7  -8   3     8669.22     8541.17    230.39 o 
   8  -8   3     6304.94     6711.56    186.75 o 
   9  -8   3      222.10      196.13     50.31 o 
  10  -8   3     5061.90     4572.20    192.31 o 
  11  -8   3    10268.70     9512.58    356.32 o 
  12  -8   3     7043.30     6004.52    353.02 o 
 -14  -7   3     1340.43     1176.55     96.20 o 
 -13  -7   3     1884.57     1820.10    107.49 o 
 -12  -7   3      392.80      369.92     61.72 o 
 -11  -7   3      142.31      105.58     48.58 o 
 -10  -7   3        9.52        2.32     41.00 o 
  -9  -7   3        5.71      -20.48     73.25 o 
  -8  -7   3       97.18      115.37     23.51 o 
  -7  -7   3     3494.32     3434.73     95.08 o 
  -6  -7   3    25135.89    24333.01    537.95 o 
  -5  -7   3    31227.42    30863.98    755.24 o 
  -4  -7   3    22347.25    22185.38    561.18 o 
  -3  -7   3     4662.84     4710.89    140.50 o 
  -2  -7   3      465.09      375.47     42.40 o 
  -1  -7   3     2302.53     2202.18     80.22 o 
   0  -7   3      426.56      597.80     33.32 o 
   1  -7   3     2258.46     2268.87     65.19 o 
   2  -7   3     4394.29     5055.92    125.77 o 
   3  -7   3      400.09      503.59     29.14 o 
   4  -7   3      941.61      892.63     35.89 o 
   5  -7   3     1018.05      960.52     39.96 o 
   6  -7   3       50.57       41.90     22.59 o 
   7  -7   3     2810.72     2752.62     89.02 o 
   8  -7   3     3310.07     3361.67    102.91 o 
   9  -7   3      273.94      319.02     30.67 o 
  10  -7   3     5935.47     5744.56    224.70 o 
  11  -7   3    13695.55    12733.28    691.56 o 
 -14  -6   3      296.93      308.28     62.98 o 
 -13  -6   3       37.48       33.75     66.52 o 
 -12  -6   3        2.12      -48.11     52.82 o 
 -11  -6   3      574.00      560.85    119.86 o 
 -10  -6   3     2432.30     2289.10    107.51 o 
  -9  -6   3        1.27      -53.33     35.55 o 
  -8  -6   3      202.07      199.46     28.31 o 
  -7  -6   3     1295.36     1207.91     72.16 o 
  -6  -6   3    18299.37    17869.74    420.69 o 
  -5  -6   3    19748.14    18762.94    474.35 o 
  -4  -6   3    17349.39    17961.17    373.24 o 
  -3  -6   3       18.40       22.45     20.32 o 
  -2  -6   3     7919.41     7383.05    181.55 o 
  -1  -6   3    40447.98    42625.75    857.67 o 
   0  -6   3    35177.46    37895.28    763.02 o 
   1  -6   3    11826.47    12564.69    263.20 o 
   2  -6   3       28.43       26.85     16.28 o 
   3  -6   3     1162.62     1372.03     47.95 o 
   4  -6   3     1791.13     1674.72     52.87 o 
   5  -6   3     3263.90     3359.23     88.32 o 
   6  -6   3     3982.55     4205.93    119.49 o 
   7  -6   3      313.94      311.26     28.84 o 
   8  -6   3     4847.82     4705.35    138.94 o 
   9  -6   3        2.82      -19.71     32.49 o 
  10  -6   3     1261.98     1301.95    108.88 o 
 -15  -5   3      177.27      109.60     80.18 o 
 -14  -5   3      390.94      350.78     61.08 o 
 -13  -5   3       25.71       70.22     46.89 o 
 -12  -5   3      315.94      311.93     55.55 o 
 -11  -5   3     1579.83     1582.46     91.25 o 
 -10  -5   3     1125.01     1086.96     75.77 o 
  -9  -5   3       16.13       -8.26     19.75 o 
  -8  -5   3     2641.79     2466.31     66.43 o 
  -7  -5   3     1507.71     1536.80     57.63 o 
  -6  -5   3     1457.88     1320.10     44.29 o 
  -5  -5   3    11307.80    11469.41    242.96 o 
  -4  -5   3     9016.19     9644.24    225.46 o 
  -3  -5   3      393.54      536.45     29.51 o 
  -2  -5   3    12043.01    11445.54    220.62 o 
  -1  -5   3    24893.59    24871.56    437.59 o 
   0  -5   3    37894.02    39182.91    786.95 o 
   1  -5   3    15437.10    16498.47    338.35 o 
   2  -5   3     1877.61     2031.99     54.36 o 
   3  -5   3       27.94       21.09     12.40 o 
   4  -5   3      547.41      601.27     24.33 o 
   5  -5   3     3611.54     3915.66    109.19 o 
   6  -5   3     4245.58     4618.19    125.22 o 
   7  -5   3       74.02       71.61     21.38 o 
   8  -5   3     9068.31     9361.56    289.63 o 
   9  -5   3     1934.64     2061.91    129.07 o 
  10  -5   3       35.55       96.08     97.56 o 
  11  -5   3     1695.07     2085.81    222.38 o 
  12  -5   3     3092.34     3041.98    261.07 o 
 -15  -4   3      433.98      428.16     63.20 o 
 -14  -4   3      411.84      466.46     62.62 o 
 -13  -4   3     2580.39     2571.43    117.50 o 
 -12  -4   3       93.83       64.44     45.16 o 
 -11  -4   3       28.20      -38.85     38.12 o 
 -10  -4   3      156.58      106.73     28.89 o 
  -9  -4   3       61.83       41.60     18.91 o 
  -8  -4   3     2193.79     2620.86     66.68 o 
  -7  -4   3     3939.65     3964.57     95.66 o 
  -6  -4   3     1116.59     1273.81     55.48 o 
  -5  -4   3      513.78      676.95     56.75 o 
  -4  -4   3      602.14      570.00     30.03 o 
  -3  -4   3       96.73       77.01     17.66 o 
  -2  -4   3    16789.70    16492.97    365.31 o 
  -1  -4   3    56902.32    60091.93   1036.82 o 
   0  -4   3    14762.47    15971.05    283.17 o 
   1  -4   3    17877.68    19648.15    366.72 o 
   2  -4   3        5.66        6.94      9.71 o 
   3  -4   3     7301.39     7862.24    181.43 o 
   4  -4   3    26095.36    28222.07    693.94 o 
   5  -4   3       50.47       21.28     14.85 o 
   6  -4   3     1725.05     1863.02     74.46 o 
   7  -4   3     3306.76     3614.58    136.36 o 
   8  -4   3     5477.59     5902.14    345.34 o 
   9  -4   3     5758.59     6221.58    365.81 o 
  10  -4   3     3121.09     3122.21    240.99 o 
  11  -4   3      475.66      625.01    137.33 o 
  12  -4   3     1111.30     1569.47    198.36 o 
  13  -4   3      258.14      265.99    123.35 o 
  14  -4   3      209.41      172.87    120.99 o 
 -15  -3   3      505.73      473.25     60.08 o 
 -14  -3   3     3192.90     3236.12    224.47 o 
 -13  -3   3    11735.38    11732.26    361.41 o 
 -12  -3   3    12963.19    13121.29    394.43 o 
 -11  -3   3     2168.34     2073.53    135.76 o 
 -10  -3   3        6.92        2.77     26.75 o 
  -9  -3   3       79.58       94.50     22.28 o 
  -8  -3   3        3.59      -12.32     14.88 o 
  -7  -3   3     7855.58     7830.89    179.27 o 
  -6  -3   3     1102.54     1095.07     65.73 o 
  -5  -3   3     6613.96     6944.02    147.09 o 
  -4  -3   3     1401.73     1325.12     78.73 o 
  -3  -3   3     1445.80     1352.26     50.99 o 
  -2  -3   3     4182.94     4286.36     89.27 o 
  -1  -3   3     8571.82     8848.36    170.34 o 
   0  -3   3    20863.72    24642.45    441.43 o 
   1  -3   3      690.79      788.56     31.79 o 
   2  -3   3    19514.84    21226.19    507.29 o 
   3  -3   3    31047.30    33144.16    812.44 o 
   4  -3   3    31706.53    35372.86   1019.38 o 
   5  -3   3    15972.31    17042.42    545.58 o 
   6  -3   3     6705.51     7391.38    387.27 o 
   7  -3   3     5828.77     6114.08    340.51 o 
   8  -3   3     5191.88     5274.07    315.80 o 
   9  -3   3      413.67      374.18    104.84 o 
  10  -3   3     3335.29     3050.15    235.57 o 
  11  -3   3      218.06      236.66    104.55 o 
  12  -3   3     4904.01     4425.00    314.82 o 
  13  -3   3     4907.57     4725.35    343.47 o 
  14  -3   3      967.34     1188.50    198.17 o 
 -16  -2   3       27.12       56.05     46.47 o 
 -15  -2   3      469.99      415.04     55.27 o 
 -14  -2   3     4547.69     4472.12    165.36 o 
 -13  -2   3    11182.71    10394.30    322.09 o 
 -12  -2   3     8443.78     8471.17    268.35 o 
 -11  -2   3     4506.54     4670.88    156.00 o 
 -10  -2   3      347.03      390.45     38.99 o 
  -9  -2   3     1449.20     1521.22     57.36 o 
  -8  -2   3      242.77      231.45     26.26 o 
  -7  -2   3      168.10      144.51     20.87 o 
  -6  -2   3      398.97      452.75     25.78 o 
  -5  -2   3    11170.09    11403.06    231.39 o 
  -4  -2   3    11488.58    11095.20    281.24 o 
  -3  -2   3    17924.99    18576.21    369.84 o 
  -2  -2   3      988.31     1193.20     33.44 o 
  -1  -2   3     7943.93     9738.71    217.25 o 
   0  -2   3    26071.22    31218.05    649.57 o 
   1  -2   3      419.37      454.24     26.14 o 
   2  -2   3    12758.39    13463.79    295.00 o 
   3  -2   3    21503.26    21294.85    637.51 o 
   4  -2   3    15581.05    16384.97    530.34 o 
   5  -2   3    15121.06    14338.19    672.27 o 
   6  -2   3     5344.14     5453.73    303.60 o 
   7  -2   3      241.74      613.50    104.94 o 
   8  -2   3      262.73      406.08    101.99 o 
   9  -2   3     1340.12     1034.54    146.58 o 
  10  -2   3       34.80       49.22     81.12 o 
  11  -2   3     2026.37     2086.89    211.95 o 
  12  -2   3     5717.87     5197.29    349.96 o 
  13  -2   3     3888.96     3701.65    293.16 o 
  14  -2   3     2316.13     2450.83    264.52 o 
 -16  -1   3       98.39      119.82     57.38 o 
 -15  -1   3      677.70      657.72     77.99 o 
 -14  -1   3     3477.29     3522.98    177.85 o 
 -13  -1   3    13062.70    12565.85    427.06 o 
 -12  -1   3     8536.83     8150.27    256.64 o 
 -11  -1   3      575.87      589.54     40.24 o 
 -10  -1   3     2397.94     2336.12    132.31 o 
  -9  -1   3    13120.75    12689.74    470.00 o 
  -8  -1   3    12211.75    11544.57    260.08 o 
  -7  -1   3    10429.54     9135.44    591.54 o 
  -6  -1   3     2816.41     2586.65    177.71 o 
  -5  -1   3      467.43      374.57     24.16 o 
  -4  -1   3    13099.07    12926.99    247.61 o 
  -3  -1   3    13186.01    12676.07    281.26 o 
  -2  -1   3    91778.68    94825.02   2037.47 o 
  -1  -1   3      146.97      193.27     13.59 o 
   0  -1   3    46623.98    52603.41   1282.85 o 
   1  -1   3       34.63       81.66     17.59 o 
   2  -1   3      657.30      728.64     24.97 o 
   3  -1   3     9878.19    10018.63    220.67 o 
   4  -1   3    14419.01    14678.56    423.67 o 
   5  -1   3     1194.40     1107.09    113.60 o 
   6  -1   3      502.28      630.03     95.19 o 
   7  -1   3     6386.77     6400.55    351.54 o 
   8  -1   3     5783.52     6572.73    369.75 o 
   9  -1   3     2758.69     2415.88    202.30 o 
  10  -1   3      329.06      432.75    110.35 o 
  11  -1   3     4622.90     4451.39    307.63 o 
  12  -1   3     4273.31     4372.43    318.86 o 
  13  -1   3     3043.75     3041.09    266.48 o 
  14  -1   3     1886.44     2220.57    254.18 o 
 -16   0   3      677.51      685.64     85.76 o 
 -15   0   3      523.63      512.95     58.48 o 
 -14   0   3        6.38      -53.14     35.42 o 
 -13   0   3     2315.56     2068.65     99.16 o 
 -12   0   3     5103.97     4981.54    171.76 o 
 -11   0   3      958.39      992.43     48.39 o 
 -10   0   3     7589.32     7618.56    211.01 o 
  -9   0   3    19059.21    20453.75    494.47 o 
  -8   0   3    31909.11    31232.56    620.96 o 
  -7   0   3    16749.12    14790.00    750.13 o 
  -6   0   3     3221.68     3001.37    124.73 o 
  -5   0   3      440.48      415.54     22.70 o 
  -4   0   3       26.35        3.97     12.56 o 
  -3   0   3      204.21      251.14     20.56 o 
  -2   0   3      112.35       96.39     13.68 o 
  -1   0   3     4367.97     4926.34    104.50 o 
   0   0   3    41954.93    43290.43    793.91 o 
   1   0   3    28941.00    24533.32   1139.08 o 
   2   0   3    15768.91    15109.73    330.20 o 
   3   0   3      511.82      555.18     26.93 o 
   4   0   3     4749.74     4550.81    122.14 o 
   5   0   3     1465.56     1415.07     59.93 o 
   6   0   3     2202.61     2287.40     84.92 o 
   7   0   3     3099.37     3056.60    174.89 o 
   8   0   3     6413.18     6210.48    199.28 o 
   9   0   3     2447.48     2480.46    205.84 o 
  10   0   3      996.78     1139.48    159.08 o 
  11   0   3      604.29      716.57    146.68 o 
  12   0   3     1400.12     1224.23    187.14 o 
  13   0   3      440.31      843.26    173.46 o 
  14   0   3       94.50       -5.32    129.55 o 
 -16   1   3     1478.13     1561.33     88.98 o 
 -15   1   3     2360.95     2424.51    168.67 o 
 -14   1   3      881.23      751.06     95.07 o 
 -13   1   3      142.73      -23.43     38.95 o 
 -12   1   3      523.38      482.05     53.37 o 
 -11   1   3       13.81        7.90     32.67 o 
 -10   1   3     5425.39     6094.79    166.16 o 
  -9   1   3    18854.50    20365.22    448.37 o 
  -8   1   3    17244.50    18900.90    575.51 o 
  -7   1   3    13497.71    12733.89    485.24 o 
  -6   1   3      147.13       89.18     20.87 o 
  -5   1   3     7473.81     6251.10    509.05 o 
  -4   1   3     9994.98     9483.44    187.63 o 
  -3   1   3    33620.61    32752.12    601.58 o 
  -2   1   3    23682.11    23384.64    560.54 o 
  -1   1   3    20753.64    23132.33    428.40 o 
   0   1   3      626.37     1039.16     30.08 o 
   1   1   3     6014.13     5729.00    106.00 o 
   2   1   3     4656.80     4255.68    147.03 o 
   3   1   3      487.10      517.01     22.58 o 
   4   1   3    10598.20    10414.06    255.49 o 
   5   1   3    11910.58    11661.82    259.37 o 
   6   1   3      148.91      245.48     46.02 o 
   7   1   3     4463.33     4459.29    151.40 o 
   8   1   3     2762.82     2755.86    106.65 o 
   9   1   3     1966.96     1849.33     84.14 o 
  10   1   3       79.61        3.58     51.48 o 
  11   1   3     1114.82     1069.81     83.22 o 
  12   1   3      854.44      565.46    150.22 o 
  13   1   3       18.06        6.60    119.71 o 
  14   1   3       51.66      -31.90    120.49 o 
 -16   2   3      330.86      296.35     72.43 o 
 -15   2   3      580.53      597.67     59.58 o 
 -14   2   3      323.66      253.36     48.21 o 
 -13   2   3     1397.56     1268.33     76.39 o 
 -12   2   3     2094.24     2080.52    121.11 o 
 -11   2   3     3388.66     3232.71     93.72 o 
 -10   2   3       99.24      207.93     53.18 o 
  -9   2   3     7820.86     9683.39    225.20 o 
  -8   2   3     8085.83     9059.32    191.84 o 
  -7   2   3     2980.18     2693.39    129.32 o 
  -6   2   3     2975.51     2794.97     78.11 o 
  -5   2   3     4112.43     3455.74     79.27 o 
  -4   2   3     9261.02     7953.93    184.46 o 
  -3   2   3    16068.40    15162.08    300.05 o 
  -2   2   3      244.32      225.62     18.95 o 
  -1   2   3    18764.28    18692.32    372.63 o 
   0   2   3    10766.72    10870.42    258.13 o 
   1   2   3    12551.40    12008.98    199.00 o 
   2   2   3      437.41      426.21     25.57 o 
   3   2   3     2045.36     1944.41     52.02 o 
   4   2   3    26168.27    25493.73    509.07 o 
   5   2   3    13151.41    12808.76    285.87 o 
   6   2   3    11068.35    11255.77    254.67 o 
   7   2   3       98.30       89.92     23.36 o 
   8   2   3     2367.21     2417.31     73.71 o 
   9   2   3      494.39      513.72     34.20 o 
  10   2   3       92.54      -21.11     51.96 o 
  11   2   3     1926.32     1843.29    118.70 o 
  12   2   3     1651.43     1675.84    113.06 o 
  13   2   3      822.23      907.29     85.84 o 
 -16   3   3      927.89      960.80     77.24 o 
 -15   3   3      540.30      593.54     60.26 o 
 -14   3   3      356.32      321.19     49.38 o 
 -13   3   3     2335.67     2122.90    161.88 o 
 -12   3   3     4324.05     3877.51    143.08 o 
 -11   3   3     5634.12     5632.77    144.10 o 
 -10   3   3     6983.58     7288.88    283.80 o 
  -9   3   3       49.52      126.22     41.30 o 
  -8   3   3     4685.82     4918.88    138.85 o 
  -7   3   3     3988.62     3866.49    120.22 o 
  -6   3   3      782.98      994.65     54.13 o 
  -5   3   3    21834.67    20635.30    380.73 o 
  -4   3   3    40545.20    38412.45    746.18 o 
  -3   3   3    35357.77    34561.07    596.42 o 
  -2   3   3      818.24      956.02     33.35 o 
  -1   3   3      210.85      214.96     17.65 o 
   0   3   3      408.72      421.12     18.92 o 
   1   3   3      348.17      422.03     22.55 o 
   2   3   3     1745.05     1632.16     44.66 o 
   4   3   3    19999.28    19229.73    388.10 o 
   5   3   3    11440.23    10131.07    262.17 o 
   6   3   3    12646.67    12747.96    288.98 o 
   7   3   3     4988.96     4923.43    127.18 o 
   8   3   3     1747.97     1690.23     61.78 o 
   9   3   3     3640.93     3463.54    131.39 o 
  10   3   3      320.35      328.09     52.95 o 
  11   3   3       29.42      -14.28     39.37 o 
  12   3   3       15.69      -12.32     56.38 o 
  13   3   3       90.84       27.83     53.10 o 
 -16   4   3     4944.85     5249.81    676.11 o 
 -15   4   3     3772.07     3925.11    151.28 o 
 -14   4   3      738.76      650.44     61.51 o 
 -13   4   3      643.37      663.80     62.19 o 
 -12   4   3     3575.48     3559.69    135.47 o 
 -11   4   3     6249.33     6432.83    183.71 o 
 -10   4   3     1820.30     2220.39    109.33 o 
  -9   4   3        0.20        9.10     17.07 o 
  -8   4   3     9455.93     9238.57    196.53 o 
  -7   4   3    13588.84    12773.97    244.00 o 
  -6   4   3      371.98      415.26     26.16 o 
  -5   4   3    10716.46    10491.10    232.85 o 
  -4   4   3    15625.81    15249.21    304.71 o 
  -3   4   3    18520.13    18174.43    359.14 o 
  -2   4   3      292.36      335.54     22.90 o 
  -1   4   3       88.74      160.71     20.01 o 
   0   4   3     3542.08     3352.78     79.10 o 
   1   4   3     5024.10     4713.16    102.84 o 
   2   4   3     4621.66     4654.46    113.84 o 
   3   4   3     6219.13     5969.25    122.47 o 
   4   4   3    16107.87    16324.08    307.79 o 
   5   4   3    10653.80    10216.04    199.33 o 
   6   4   3     8257.49     7513.15    233.11 o 
   7   4   3      612.73      639.33     41.21 o 
   8   4   3     1887.83     1892.53     91.02 o 
   9   4   3     7794.76     7440.22    239.32 o 
  10   4   3     7668.24     7589.79    247.72 o 
  11   4   3     2746.70     2614.74    116.39 o 
  12   4   3      194.93      133.81     54.28 o 
  13   4   3       98.36       77.55     45.45 o 
 -16   5   3     6102.44     6332.49    361.71 o 
 -15   5   3     3834.12     3803.82    151.38 o 
 -14   5   3      721.77      755.17     70.15 o 
 -13   5   3        4.48       28.93     41.85 o 
 -12   5   3       30.27      -33.40     39.03 o 
 -11   5   3       58.70       31.21     57.99 o 
 -10   5   3     1413.22     1373.56     67.54 o 
  -9   5   3     5437.92     5110.84    171.48 o 
  -8   5   3    15591.84    15444.36    293.90 o 
  -7   5   3    17586.29    15689.71    761.75 o 
  -6   5   3    27755.27    28020.66    594.82 o 
  -5   5   3     8905.33     9316.83    183.10 o 
  -4   5   3     6443.00     6729.79    135.61 o 
  -3   5   3     6643.78     6918.81    168.13 o 
  -2   5   3        0.84      -29.54     20.42 o 
  -1   5   3       88.14      152.11     28.91 o 
   0   5   3     3908.52     3447.21     90.08 o 
   1   5   3     6759.97     6336.85    118.40 o 
   2   5   3      393.72      428.99     28.44 o 
   3   5   3        2.22      -12.14     19.42 o 
   4   5   3      252.58      213.74     26.26 o 
   5   5   3       12.83      -26.88     17.92 o 
   6   5   3      322.20      313.85     31.20 o 
   7   5   3     2633.18     2538.49     94.10 o 
   8   5   3    12190.66    11671.17    351.66 o 
   9   5   3    11932.66    11359.45    348.85 o 
  10   5   3    11797.67    11542.61    356.67 o 
  11   5   3     2361.49     2291.20    113.75 o 
  12   5   3       91.63      105.72     48.36 o 
 -16   6   3     4904.61     5413.15    205.23 o 
 -15   6   3     2006.87     1956.60    105.47 o 
 -14   6   3      308.83      384.87     62.80 o 
 -13   6   3     1574.61     1667.36     93.14 o 
 -12   6   3     2634.90     2805.20    121.10 o 
 -11   6   3     4546.70     4383.59    160.57 o 
 -10   6   3      440.75      420.57     44.89 o 
  -9   6   3       41.74       32.72     19.77 o 
  -8   6   3     7792.80     7952.55    162.20 o 
  -7   6   3    18248.88    18456.41    402.00 o 
  -6   6   3    17356.65    17496.84    331.54 o 
  -5   6   3      586.03      515.32     36.79 o 
  -4   6   3     3794.93     3863.27     86.99 o 
  -3   6   3    15709.91    15542.55    453.35 o 
  -2   6   3     8582.18     7911.10    216.26 o 
  -1   6   3       78.77      155.16     31.31 o 
   0   6   3      193.38      182.16     36.18 o 
   1   6   3        3.74       41.19     18.43 o 
   2   6   3      405.36      446.61     28.04 o 
   3   6   3     1014.93     1130.69     45.82 o 
   4   6   3      879.57      929.23     39.65 o 
   5   6   3      869.65      865.42     42.76 o 
   6   6   3      343.46      300.58     39.70 o 
   7   6   3      826.85      912.03     68.50 o 
   8   6   3     5313.52     5344.95    188.11 o 
   9   6   3    12789.27    12606.12    384.97 o 
  10   6   3     8201.15     8119.75    268.95 o 
  11   6   3     2052.96     1919.48    149.97 o 
  12   6   3      377.40      328.56     95.33 o 
 -15   7   3     1891.71     1902.47    106.46 o 
 -14   7   3        0.05      -12.07     43.77 o 
 -13   7   3     3210.60     3209.43    135.36 o 
 -12   7   3     6009.02     5939.64    205.92 o 
 -11   7   3     4063.98     3973.27    151.02 o 
 -10   7   3     2735.07     2517.64    110.78 o 
  -9   7   3       95.05       39.46     32.34 o 
  -8   7   3      101.32       43.65     21.43 o 
  -7   7   3     3027.20     3261.46     81.25 o 
  -6   7   3      118.27      152.74     22.33 o 
  -5   7   3      541.49      613.84     31.67 o 
  -4   7   3    10711.72     9725.61    292.92 o 
  -3   7   3    21071.24    19599.80    499.47 o 
  -2   7   3    26486.42    25982.54    656.49 o 
  -1   7   3     6003.04     5587.82    165.19 o 
   0   7   3        0.02      -16.99     27.08 o 
   1   7   3     1793.66     1545.10    150.76 o 
   2   7   3      269.12      300.63     30.41 o 
   3   7   3      493.55      515.65     32.28 o 
   4   7   3      386.33      386.63     38.02 o 
   5   7   3       18.29       -2.77     20.67 o 
   6   7   3       37.03      -70.30     46.87 o 
   7   7   3       15.04      -23.17     39.90 o 
   8   7   3       17.54       61.14     45.67 o 
   9   7   3     2080.71     2161.20    111.22 o 
  10   7   3     2843.95     2809.42    130.86 o 
  11   7   3      198.82      162.02     58.09 o 
 -15   8   3     2313.46     2399.98    168.68 o 
 -14   8   3      156.99      125.25     50.86 o 
 -13   8   3     1992.27     1882.93    106.64 o 
 -12   8   3     3158.52     3142.57    165.85 o 
 -11   8   3     3175.89     3295.07    136.08 o 
 -10   8   3       27.33      -27.98     40.52 o 
  -9   8   3       69.21       51.76     41.73 o 
  -8   8   3      493.50      520.09     36.96 o 
  -7   8   3     5325.06     5428.09    121.03 o 
  -6   8   3     1660.21     1822.37     57.95 o 
  -5   8   3     3904.32     4237.40    135.24 o 
  -4   8   3    14788.85    14606.46    385.04 o 
  -3   8   3    25802.77    25813.51    653.88 o 
  -2   8   3    36573.60    35402.49    886.61 o 
  -1   8   3     9977.86     8902.02    424.38 o 
   0   8   3       16.72        9.45     30.24 o 
   1   8   3     9738.38     9223.64    256.34 o 
   2   8   3     4027.84     3843.93    107.19 o 
   3   8   3      533.68      606.53     42.25 o 
   4   8   3       69.01       26.02     33.03 o 
   5   8   3       23.22       58.31     39.10 o 
   6   8   3      718.53      939.37     95.79 o 
   7   8   3     1417.96     1450.64     91.24 o 
   8   8   3     1530.86     1655.42    100.52 o 
   9   8   3        3.30       75.67     49.65 o 
  10   8   3       94.43       25.29     54.08 o 
  11   8   3        9.76      -78.83     52.55 o 
 -15   9   3     5793.04     5521.65    246.69 o 
 -14   9   3     3936.93     4109.54    200.05 o 
 -13   9   3       53.06       91.94     49.93 o 
 -12   9   3      772.29      861.57     77.78 o 
 -11   9   3     1970.88     1924.00    107.60 o 
 -10   9   3     1106.48     1014.18     77.43 o 
  -9   9   3     1744.90     1892.75    116.23 o 
  -8   9   3     2681.50     2501.23    112.21 o 
  -7   9   3     2872.05     2749.06     93.65 o 
  -6   9   3      319.88      360.55     44.58 o 
  -5   9   3     1071.93      988.62     63.41 o 
  -4   9   3      604.50      550.91     51.63 o 
  -3   9   3     5473.45     5370.38    167.01 o 
  -2   9   3    10980.52    10682.45    345.61 o 
  -1   9   3     1193.62     1037.59    129.55 o 
   0   9   3     2111.67     2051.59     90.52 o 
   1   9   3    16090.37    15079.23    399.49 o 
   2   9   3    27306.29    25751.75    566.17 o 
   3   9   3    12828.29    12058.56    282.82 o 
   4   9   3       18.19       35.98     32.92 o 
   5   9   3       47.30      138.18     43.19 o 
   6   9   3      798.14      814.65     75.61 o 
   7   9   3     1573.81     1699.26    102.11 o 
   8   9   3     1205.17     1227.75     91.95 o 
   9   9   3        1.87       -6.90     49.24 o 
  10   9   3      223.38      169.45     62.56 o 
 -14  10   3     7856.60     7820.72    335.43 o 
 -13  10   3     2919.68     2784.92    131.78 o 
 -12  10   3       22.26       26.00     65.29 o 
 -11  10   3     3741.30     4005.67    160.53 o 
 -10  10   3     1096.85     1141.91    156.52 o 
  -9  10   3        2.94     -102.76    116.80 o 
  -8  10   3     1056.33     1065.12    103.51 o 
  -7  10   3      709.95      706.16     56.78 o 
  -6  10   3      164.47      215.59     42.82 o 
  -5  10   3       18.97      -19.02     35.21 o 
  -4  10   3      669.72      740.86     69.21 o 
  -3  10   3      274.63      251.35     52.07 o 
  -2  10   3        4.09       34.20     40.81 o 
  -1  10   3     1681.30     1576.84     82.64 o 
   0  10   3     4104.69     4101.79    142.27 o 
   1  10   3    19128.78    18542.39    488.78 o 
   2  10   3    21315.47    20702.37    541.63 o 
   3  10   3    14070.40    13543.55    314.94 o 
   4  10   3     1734.74     1799.46     91.98 o 
   5  10   3      124.96      123.48     43.09 o 
   6  10   3      600.93      871.00     83.40 o 
   7  10   3      294.15      719.52    112.52 o 
   8  10   3       74.58      155.68     53.73 o 
   9  10   3       50.57      101.67     71.61 o 
  10  10   3      430.49      419.24     74.90 o 
 -14  11   3     3141.41     2583.50    166.65 o 
 -13  11   3      730.38      674.98     98.50 o 
 -12  11   3      823.17      923.18    106.22 o 
 -11  11   3     6215.29     6039.57    314.48 o 
 -10  11   3     6771.00     6729.65    404.90 o 
  -9  11   3     2753.98     2600.14    157.42 o 
  -8  11   3       17.95      -79.14     54.50 o 
  -7  11   3      500.37      625.11     87.39 o 
  -6  11   3       69.97       48.18     39.46 o 
  -5  11   3     1049.02     1125.47     83.27 o 
  -4  11   3     3493.99     3216.96    124.11 o 
  -3  11   3     1958.13     2130.95     98.43 o 
  -2  11   3       19.22      135.10     44.86 o 
  -1  11   3      446.23      516.81     56.20 o 
   0  11   3     4033.04     3778.43    137.67 o 
   1  11   3     8272.16     8246.58    243.94 o 
   2  11   3    13064.15    12661.64    352.11 o 
   3  11   3     1705.15     1801.48     90.61 o 
   4  11   3      312.96      245.89     71.47 o 
   5  11   3     2493.40     2610.25    160.16 o 
   6  11   3     8061.50     8488.56    363.53 o 
   7  11   3     2975.33     4047.37    377.97 o 
   8  11   3     1002.56      937.84    108.60 o 
   9  11   3       59.80      121.50     76.51 o 
 -13  12   3        9.36       83.18     98.44 o 
 -12  12   3     1521.93     1734.66    206.43 o 
 -11  12   3     9625.36     9362.80    395.26 o 
 -10  12   3    16073.68    15735.19    820.42 o 
  -9  12   3     7714.87     7544.31    330.64 o 
  -8  12   3     1590.61     1600.98    192.06 o 
  -7  12   3      362.49      427.14    116.85 o 
  -6  12   3     1456.98     1467.14     94.79 o 
  -5  12   3      656.95      749.57     72.15 o 
  -4  12   3      642.65      678.87     65.66 o 
  -3  12   3        5.73       11.17     37.14 o 
  -2  12   3      208.32      197.15     72.38 o 
  -1  12   3     1344.85     1303.71     81.91 o 
   0  12   3       17.42       50.38     41.75 o 
   1  12   3     2085.71     2054.81     98.33 o 
   2  12   3     4547.23     4484.58    158.38 o 
   3  12   3      631.53      653.52     93.94 o 
   4  12   3      492.78      348.55     79.60 o 
   5  12   3     5409.20     5446.99    265.39 o 
   6  12   3    11386.23    11515.46    474.43 o 
   7  12   3     6027.30     6474.11    304.81 o 
   8  12   3     1281.38     1436.74    136.19 o 
 -12  13   3     1365.90     1793.92    219.72 o 
 -11  13   3     5163.79     5174.45    385.99 o 
  -9  13   3     6688.86     7024.78    477.64 o 
  -8  13   3      277.69      331.16    114.78 o 
  -7  13   3     1684.94     1661.10    164.69 o 
  -6  13   3     8320.50     7597.87    340.09 o 
  -5  13   3     1637.83     1542.44    118.52 o 
  -4  13   3       23.89       15.20     39.55 o 
  -3  13   3        7.05       29.11     43.61 o 
  -2  13   3      620.75      639.32     66.17 o 
  -1  13   3     1144.97     1188.86     82.36 o 
   0  13   3     3728.87     3789.19    143.59 o 
   1  13   3     1138.55     1184.59     82.64 o 
   2  13   3      236.12      269.17     51.10 o 
   3  13   3      184.71      276.08     99.23 o 
   4  13   3       81.51       34.31     71.85 o 
   5  13   3     5469.22     5227.38    262.08 o 
   6  13   3     9543.10     8924.44    393.11 o 
   7  13   3     7380.84     7251.62    338.30 o 
 -11  14   3     1138.90     1139.59    130.00 o 
 -10  14   3     2856.00     3455.34    289.03 o 
  -9  14   3     1726.61     1828.74    358.82 o 
  -8  14   3      255.04      310.50     88.62 o 
  -7  14   3     4159.29     4110.81    228.44 o 
  -6  14   3    11577.89    10967.70    461.18 o 
  -5  14   3    13205.69    13211.05    535.86 o 
  -4  14   3     6530.15     6999.76    240.20 o 
  -3  14   3     3496.83     3777.63    146.68 o 
  -2  14   3     1790.95     1931.99    102.29 o 
  -1  14   3      896.42      992.86     78.30 o 
   0  14   3     1055.74      946.08     78.99 o 
   1  14   3      293.52      323.84     58.81 o 
   2  14   3     1083.30     1050.93    117.88 o 
   3  14   3     1172.87     1052.51    123.08 o 
   4  14   3     2864.94     2755.49    180.66 o 
   5  14   3       86.43      125.35     82.81 o 
   6  14   3     3404.87     3235.92    250.04 o 
 -10  15   3      205.99      239.61    142.05 o 
  -9  15   3        3.40      149.70    132.65 o 
  -8  15   3      216.02      183.86    153.28 o 
  -7  15   3     3173.06     3097.90    195.02 o 
  -6  15   3     9971.81     9922.54    431.15 o 
  -5  15   3     5403.67     5602.37    374.77 o 
  -4  15   3     2655.58     2793.44    124.65 o 
  -3  15   3       22.72      164.60     70.75 o 
  -2  15   3     1937.00     1755.18    103.39 o 
  -1  15   3     1424.15     1398.42     92.32 o 
   0  15   3        1.51      -32.83     55.96 o 
   1  15   3      163.53      155.58     77.72 o 
   2  15   3     2129.83     1944.80    160.44 o 
   3  15   3     3852.18     3557.03    212.18 o 
   4  15   3     4460.21     4028.96    232.43 o 
   5  15   3     1652.72     1729.92    160.57 o 
  -9  16   3      118.92      112.64     90.70 o 
  -8  16   3       12.42      120.56     95.05 o 
  -7  16   3      245.91      237.03     99.01 o 
  -6  16   3     4827.35     5056.33    620.63 o 
  -5  16   3     2764.54     2718.23    298.43 o 
  -4  16   3      167.91       79.04     81.56 o 
  -3  16   3      854.90      829.11     79.35 o 
  -2  16   3     4155.82     4096.75    162.27 o 
  -1  16   3     4605.36     4649.05    176.29 o 
   0  16   3     1878.51     2128.57    201.71 o 
   1  16   3      973.64      700.39    109.68 o 
   2  16   3     1462.96     1331.53    326.24 o 
   3  16   3     1852.79     1715.33    160.13 o 
  -7  17   3       81.71       87.46     89.62 o 
  -6  17   3      522.18      667.45    144.42 o 
  -5  17   3      366.91      263.03     95.99 o 
  -4  17   3      143.43       33.02     80.22 o 
  -3  17   3     1235.20     1198.51    225.14 o 
  -2  17   3     5374.04     5377.72    200.15 o 
  -1  17   3     5944.35     5889.90    248.56 o 
   0  17   3     2177.56     1944.22    170.01 o 
   1  17   3      191.36      166.78     85.41 o 
  -1 -19   4        1.52      150.60     89.86 o 
   0 -19   4       59.25      -79.98     80.22 o 
   1 -19   4        1.64       52.36     85.03 o 
   2 -19   4       36.22       38.39     82.16 o 
  -4 -18   4      424.76      348.74     99.90 o 
  -3 -18   4       72.25       86.60     76.14 o 
  -2 -18   4        0.61        9.34     48.69 o 
  -1 -18   4     1224.97     1259.47    116.50 o 
   0 -18   4      794.12     1037.99    134.12 o 
   1 -18   4      170.42      113.76     85.16 o 
   2 -18   4      318.49      304.81     95.77 o 
   3 -18   4     1552.94     1619.52    155.41 o 
   4 -18   4     2621.69     2615.50    191.49 o 
   5 -18   4     3585.92     3362.98    214.90 o 
   6 -18   4     3514.82     3376.93    216.48 o 
  -6 -17   4     5504.33     4970.33    266.22 o 
  -5 -17   4     1800.40     1683.65    150.39 o 
  -4 -17   4       12.20      157.19     84.86 o 
  -3 -17   4      436.21      373.02     61.17 o 
  -2 -17   4       14.33       30.29     48.42 o 
  -1 -17   4     1212.65     1238.52     91.42 o 
   0 -17   4     2208.37     2471.14    146.63 o 
   1 -17   4      598.66      629.37    109.91 o 
   2 -17   4       47.27      -49.61     73.99 o 
   3 -17   4       12.09       34.92     71.45 o 
   4 -17   4       66.88       65.50     78.33 o 
   5 -17   4     1017.89     1293.69    139.68 o 
   6 -17   4     1461.74     1463.30    147.96 o 
   7 -17   4       12.18       62.22     75.99 o 
  -7 -16   4     8180.90     7703.89    361.46 o 
  -6 -16   4     6138.12     5828.92    533.07 o 
  -5 -16   4     1036.13     1122.24    124.50 o 
  -4 -16   4      235.15      277.50     55.05 o 
  -3 -16   4     3559.91     3380.58    140.93 o 
  -2 -16   4     2925.14     2826.13    124.79 o 
  -1 -16   4        2.66       -1.58     44.98 o 
   0 -16   4      130.78      107.37     46.90 o 
   1 -16   4      661.05      760.87     88.19 o 
   2 -16   4        2.22        8.27     71.29 o 
   3 -16   4     1717.50     1746.29    152.00 o 
   4 -16   4     1336.10     1529.37    144.87 o 
   5 -16   4      251.99      236.15    119.46 o 
   6 -16   4       26.69      -87.24     66.93 o 
   7 -16   4       83.24      101.44     85.10 o 
   8 -16   4     2068.80     2253.53    169.84 o 
   9 -16   4     5694.68     5638.35    279.83 o 
  -9 -15   4        3.98      -16.68     77.62 o 
  -8 -15   4     1005.69      952.00    123.50 o 
  -7 -15   4     2358.13     2319.78    126.38 o 
  -6 -15   4     3018.34     2970.96    139.21 o 
  -5 -15   4      320.67      330.56     58.69 o 
  -4 -15   4     2754.20     2472.09    167.41 o 
  -3 -15   4     9659.90     9489.74    285.60 o 
  -2 -15   4    10875.81    10658.83    313.24 o 
  -1 -15   4     3182.80     3465.09    168.18 o 
   0 -15   4     1274.23     1393.59     87.51 o 
   1 -15   4       18.13       12.95     63.34 o 
   2 -15   4      139.48      171.45     81.26 o 
   3 -15   4     1422.07     1572.54    140.14 o 
   4 -15   4     3291.29     3128.55    186.05 o 
   5 -15   4      232.88      259.33     80.24 o 
   6 -15   4        0.16      -79.03     60.34 o 
   7 -15   4       78.78      141.85     72.25 o 
   8 -15   4       92.55       65.12     72.11 o 
   9 -15   4     2350.71     2530.89    256.00 o 
  10 -15   4     2399.93     2456.41    165.83 o 
 -10 -14   4      310.90      220.06     68.92 o 
  -9 -14   4      217.31      231.69     64.74 o 
  -8 -14   4       44.60       59.58     50.09 o 
  -7 -14   4        0.10      -44.61     41.98 o 
  -6 -14   4      318.60      271.31     57.75 o 
  -5 -14   4       42.61       -4.45     34.36 o 
  -4 -14   4     4078.72     3942.83    148.05 o 
  -3 -14   4    13898.60    13495.06    379.70 o 
  -2 -14   4    25129.22    24669.26    648.35 o 
  -1 -14   4    16637.26    15935.29    435.96 o 
   0 -14   4     1374.28     1421.64     84.10 o 
   1 -14   4      437.31      612.00     59.87 o 
   2 -14   4     3069.05     3010.76    120.03 o 
   3 -14   4        2.66      -46.72     57.48 o 
   4 -14   4      420.93      372.97     82.99 o 
   5 -14   4      225.00      186.35     73.30 o 
   6 -14   4      839.81      910.48    105.65 o 
   7 -14   4     1433.23     1656.08    183.55 o 
   8 -14   4      648.58      682.07     96.48 o 
   9 -14   4      108.56       74.29     68.17 o 
  10 -14   4      933.39      959.78    109.70 o 
 -11 -13   4      674.83      679.79    149.07 o 
 -10 -13   4       78.89       31.84     60.95 o 
  -9 -13   4     1850.00     1886.18    129.57 o 
  -8 -13   4     3943.75     3584.04    293.49 o 
  -7 -13   4     2288.49     2243.98    117.08 o 
  -6 -13   4     1669.63     1827.87    106.34 o 
  -5 -13   4     1362.12     1388.78     71.19 o 
  -4 -13   4     1239.27     1254.60     80.44 o 
  -3 -13   4     7838.97     8100.84    243.16 o 
  -2 -13   4    13176.63    13677.67    378.05 o 
  -1 -13   4     7032.51     6780.92    211.16 o 
   0 -13   4        5.64      620.07     68.74 o 
   1 -13   4     7277.66     9062.15    264.10 o 
   2 -13   4    15938.32    16253.68    435.00 o 
   3 -13   4     4937.13     4906.64    161.45 o 
   4 -13   4     1991.09     1988.45    137.72 o 
   5 -13   4     2927.14     2604.17    157.12 o 
   6 -13   4      333.57      456.74     79.23 o 
   7 -13   4     3324.63     3337.50    181.08 o 
   8 -13   4     2565.78     2444.00    239.95 o 
   9 -13   4        9.70      -27.41     65.86 o 
  10 -13   4     1322.26     1497.39    124.84 o 
  11 -13   4     1408.92     1363.03    117.91 o 
 -11 -12   4      207.26      246.97     66.75 o 
 -10 -12   4      631.13      658.19     80.35 o 
  -9 -12   4      121.85      240.50     59.80 o 
  -8 -12   4      178.44      276.11     60.66 o 
  -7 -12   4        1.92      -47.49     64.03 o 
  -6 -12   4      276.63      247.28     48.56 o 
  -5 -12   4       33.86       71.05     52.94 o 
  -4 -12   4       51.99       67.18     44.25 o 
  -3 -12   4      827.36      916.34     78.82 o 
  -2 -12   4     4572.26     4669.18    157.63 o 
  -1 -12   4     1949.22     2362.27    101.16 o 
   0 -12   4     1614.55     2350.47    100.75 o 
   1 -12   4     5492.77     8058.48    275.44 o 
   2 -12   4    26220.91    27109.93    691.73 o 
   3 -12   4    18302.10    18590.94    486.55 o 
   4 -12   4     5464.04     5718.50    210.28 o 
   5 -12   4      133.51      164.54    110.65 o 
   6 -12   4      171.39       94.94     60.74 o 
   7 -12   4       13.20       47.85     54.90 o 
   8 -12   4      938.59      789.36     90.45 o 
   9 -12   4      245.76      210.15     68.50 o 
  10 -12   4     1588.63     1607.47    120.53 o 
  11 -12   4     4858.93     4825.37    223.54 o 
  12 -12   4     2213.85     1913.49    125.67 o 
 -12 -11   4       19.74       73.51     58.50 o 
 -11 -11   4     3058.54     2693.85    148.00 o 
 -10 -11   4     2115.81     2034.05    232.87 o 
  -9 -11   4     1702.24     1936.17    112.76 o 
  -8 -11   4        4.46      -66.81     44.54 o 
  -7 -11   4      604.55      578.39     64.43 o 
  -6 -11   4       83.86       13.31     29.89 o 
  -5 -11   4     6287.39     6251.17    193.30 o 
  -4 -11   4     5071.53     5124.85    166.80 o 
  -3 -11   4       82.17      101.62     39.63 o 
  -2 -11   4      415.36      477.95     59.01 o 
  -1 -11   4     1116.00     1181.86     70.81 o 
   0 -11   4      813.99     1137.10    122.31 o 
   1 -11   4     6379.61     7377.94    215.34 o 
   2 -11   4    17057.63    17516.68    458.14 o 
   3 -11   4    12095.12    12158.46    328.65 o 
   4 -11   4     5174.27     5453.08    150.68 o 
   5 -11   4     1670.91     1696.50    170.90 o 
   6 -11   4     3712.10     3627.40    180.07 o 
   7 -11   4     1211.30     1330.99    105.33 o 
   8 -11   4      374.49      517.34     73.02 o 
   9 -11   4      355.47      250.42     65.17 o 
  10 -11   4     2061.62     2018.13    125.87 o 
  11 -11   4     5641.50     5627.74    242.95 o 
  12 -11   4     4915.57     4923.44    218.80 o 
 -13 -10   4      669.57      755.49     86.07 o 
 -12 -10   4        4.77       22.47     53.51 o 
 -11 -10   4     5570.80     5292.87    225.44 o 
 -10 -10   4    13408.22    13200.14    410.42 o 
  -9 -10   4    10720.98    10336.02    328.73 o 
  -8 -10   4     4619.92     4476.40    211.49 o 
  -7 -10   4       98.27       94.42     34.26 o 
  -6 -10   4      179.90      263.36     38.71 o 
  -5 -10   4     4078.45     4140.61    140.58 o 
  -4 -10   4     5203.80     4688.56    234.22 o 
  -3 -10   4      780.18      823.25     90.70 o 
  -2 -10   4      719.02      736.51     55.95 o 
  -1 -10   4     1406.61     1400.48     71.65 o 
   0 -10   4     1555.87     1583.23     74.80 o 
   1 -10   4      983.78     1296.47     77.63 o 
   2 -10   4     8378.26     8323.73    233.72 o 
   3 -10   4     3748.37     3772.12    100.44 o 
   4 -10   4     1273.35     1328.90     61.81 o 
   5 -10   4     4285.13     4505.69    113.85 o 
   6 -10   4    12384.52    12398.64    472.39 o 
   7 -10   4    13177.49    12700.03    608.97 o 
   8 -10   4     6212.15     6246.13    261.35 o 
   9 -10   4     1506.78     1656.57    107.63 o 
  10 -10   4      662.24      733.96     90.32 o 
  11 -10   4     1940.36     1987.19    178.03 o 
  12 -10   4     1762.92     1828.38    110.73 o 
 -13  -9   4       38.63       57.31     56.13 o 
 -12  -9   4     1122.37     1202.81     95.01 o 
 -11  -9   4     4342.62     4853.02    187.38 o 
 -10  -9   4    15531.21    16078.86    484.27 o 
  -9  -9   4    14908.09    14682.77    957.50 o 
  -8  -9   4      662.97      555.88     59.47 o 
  -7  -9   4     2475.27     2368.43     84.72 o 
  -6  -9   4     5726.29     5320.72    168.72 o 
  -5  -9   4     2499.28     2514.44     98.40 o 
  -4  -9   4     2698.81     2763.38    127.37 o 
  -3  -9   4       94.81       41.27     32.73 o 
  -2  -9   4     4677.94     4781.78    148.93 o 
  -1  -9   4    12261.04    12704.02    337.44 o 
   0  -9   4    10534.82    11268.06    302.50 o 
   1  -9   4     4432.94     4629.51    142.13 o 
   2  -9   4     2431.39     3019.51     95.57 o 
   3  -9   4     2764.29     2883.54     80.66 o 
   4  -9   4        0.35        3.40     14.82 o 
   5  -9   4     3000.44     3212.81     85.56 o 
   6  -9   4     5720.58     5634.68    270.25 o 
   7  -9   4     3973.39     3843.38    176.09 o 
   8  -9   4     1306.64     1239.41     88.73 o 
   9  -9   4      167.00       79.90     74.28 o 
  10  -9   4     1234.68     1181.98     87.96 o 
  11  -9   4       27.35      -16.65     42.06 o 
  12  -9   4      119.87      105.04     60.05 o 
 -14  -8   4        2.94      -83.81     55.87 o 
 -13  -8   4      122.68      109.36     55.65 o 
 -12  -8   4      117.29      163.47     58.48 o 
 -11  -8   4     3873.76     4217.09    233.66 o 
 -10  -8   4     7302.75     7892.85    276.54 o 
  -9  -8   4     3773.43     3576.95    143.93 o 
  -8  -8   4      365.56      421.26     39.76 o 
  -7  -8   4      188.59      182.92     33.77 o 
  -6  -8   4    17546.87    16496.59    429.95 o 
  -5  -8   4    21889.10    20439.08    602.34 o 
  -4  -8   4    13278.26    13179.18    349.36 o 
  -3  -8   4     4435.85     4226.88    132.70 o 
  -2  -8   4      378.43      249.43     35.51 o 
  -1  -8   4     4344.21     4173.44    130.30 o 
   0  -8   4    12838.82    13161.96    344.99 o 
   1  -8   4       59.40       16.73     18.77 o 
   2  -8   4     3821.50     4261.20    105.31 o 
   3  -8   4     8518.68     8796.65    192.77 o 
   4  -8   4     1528.32     1596.51     52.24 o 
   5  -8   4      390.64      430.96     27.45 o 
   6  -8   4     6769.12     6558.17    261.47 o 
   7  -8   4     9165.75     9527.42    254.02 o 
   8  -8   4      593.24      737.04     53.01 o 
   9  -8   4     1963.97     2231.67    151.65 o 
  10  -8   4     3472.46     3373.59    150.51 o 
  11  -8   4     2723.80     2672.43    188.62 o 
  12  -8   4      864.39      874.47     92.24 o 
 -14  -7   4      294.28      349.68     68.56 o 
 -13  -7   4      538.87      573.00    106.82 o 
 -12  -7   4      553.77      649.17     88.09 o 
 -11  -7   4       66.16      101.77     48.46 o 
 -10  -7   4     1723.53     1675.56     95.28 o 
  -9  -7   4     2631.33     2640.84    116.41 o 
  -8  -7   4      494.09      516.36     34.51 o 
  -7  -7   4     2511.17     2321.78    107.48 o 
  -6  -7   4    23895.18    23581.14    710.67 o 
  -5  -7   4    29851.72    29008.99    728.98 o 
  -4  -7   4     7288.96     7019.78    223.32 o 
  -3  -7   4     1035.17     1118.26     56.91 o 
  -2  -7   4     4067.51     4557.44    137.31 o 
  -1  -7   4      383.46      493.22     40.25 o 
   0  -7   4      847.79     1071.90     43.45 o 
   1  -7   4      661.23      732.33     35.32 o 
   2  -7   4     7280.87     6979.44    155.40 o 
   3  -7   4    16192.26    15719.15    761.26 o 
   4  -7   4    19654.24    19958.95    409.14 o 
   5  -7   4     7722.90     7353.38    379.50 o 
   6  -7   4     1511.22     1482.84     59.71 o 
   7  -7   4     3480.30     3347.77    111.74 o 
   8  -7   4      668.80      808.89     43.19 o 
   9  -7   4     1360.82     1478.79    113.03 o 
  10  -7   4     5043.77     4871.93    290.60 o 
 -15  -6   4      244.21      248.70     64.64 o 
 -14  -6   4      701.60      773.84     80.28 o 
 -13  -6   4     1351.87     1477.05    132.91 o 
 -12  -6   4     2770.33     2501.88    152.13 o 
 -11  -6   4     1028.44     1093.45     80.15 o 
 -10  -6   4      194.76      277.32     51.31 o 
  -9  -6   4     2142.08     2103.72     76.75 o 
  -8  -6   4        5.41      -15.26     20.48 o 
  -7  -6   4     1617.32     1612.69     53.95 o 
  -6  -6   4    10383.05     9659.53    299.15 o 
  -5  -6   4    17270.20    17568.10    367.51 o 
  -4  -6   4     1747.27     1422.88     67.83 o 
  -3  -6   4       94.53       17.61     25.32 o 
  -2  -6   4     2251.82     1781.32     69.99 o 
  -1  -6   4    19730.19    20180.10    415.73 o 
   0  -6   4    23916.14    26477.27    538.51 o 
   1  -6   4    12775.60    13720.75    287.32 o 
   2  -6   4     7768.77     8359.20    180.71 o 
   3  -6   4    43089.34    46770.53   1113.45 o 
   4  -6   4    18478.54    17610.04    839.62 o 
   5  -6   4     7239.14     7344.31    201.90 o 
   6  -6   4        3.53        8.40     29.95 o 
   7  -6   4     4664.69     4660.78    132.81 o 
   8  -6   4     2655.75     2671.78    109.32 o 
   9  -6   4      755.59      880.86     58.80 o 
  10  -6   4      500.91      559.94     63.40 o 
 -15  -5   4      312.20      319.02     62.39 o 
 -14  -5   4       26.94       57.48     49.47 o 
 -13  -5   4        7.82      -38.65     45.65 o 
 -12  -5   4     1019.32      880.69     74.40 o 
 -11  -5   4        0.46      -40.89     38.40 o 
 -10  -5   4     1436.31     1519.54     87.47 o 
  -9  -5   4     4454.29     4395.40    102.41 o 
  -8  -5   4     3703.96     3470.64     93.19 o 
  -7  -5   4       12.91       10.75     19.72 o 
  -6  -5   4     4425.94     4378.84    169.41 o 
  -5  -5   4     7392.37     7063.27    247.55 o 
  -4  -5   4     4821.06     4756.13    141.14 o 
  -3  -5   4     2216.69     2066.08    112.20 o 
  -2  -5   4    20968.91    21717.51    385.30 o 
  -1  -5   4    16619.05    17139.55    355.45 o 
   0  -5   4    31832.76    34120.29    687.96 o 
   1  -5   4    12578.18    13824.83    286.84 o 
   2  -5   4     1947.10     2229.62     64.15 o 
   3  -5   4     7367.63     7288.11    366.70 o 
   4  -5   4     2330.78     2238.85     63.19 o 
   5  -5   4        1.33       -1.22     17.78 o 
   6  -5   4     1097.77     1128.98     45.89 o 
   7  -5   4    16637.74    18858.51   1338.63 o 
   8  -5   4    12476.41    13694.76    874.62 o 
 -15  -4   4       27.84       76.99     48.90 o 
 -14  -4   4      582.30      686.03     73.94 o 
 -13  -4   4     2128.20     2194.42    109.83 o 
 -12  -4   4     2479.99     2269.26    109.16 o 
 -11  -4   4      996.40     1092.73     75.51 o 
 -10  -4   4     2638.68     2687.67     89.04 o 
  -9  -4   4    11025.01    11078.54    223.99 o 
  -8  -4   4    18495.25    17449.22    442.36 o 
  -7  -4   4     2623.94     2375.03     71.42 o 
  -6  -4   4        5.13       14.08     18.41 o 
  -5  -4   4     6492.15     7617.21    241.60 o 
  -4  -4   4      937.20      853.14     91.99 o 
  -3  -4   4     1357.01     1494.91     67.06 o 
  -2  -4   4    11417.89    11649.24    243.93 o 
  -1  -4   4    11829.47    12868.25    231.69 o 
   0  -4   4     6169.01     6515.66    142.29 o 
   1  -4   4     1294.92     1446.61     43.90 o 
   2  -4   4      999.23     1002.24     57.53 o 
   3  -4   4     3452.22     3586.10     90.48 o 
   4  -4   4     5639.02     6600.64    172.65 o 
   5  -4   4     1408.42     1452.97     50.28 o 
   6  -4   4     6829.08     7816.47    301.37 o 
   7  -4   4    21602.69    24693.88   1213.41 o 
 -16  -3   4      752.73      680.99     71.92 o 
 -15  -3   4      909.79      861.15     75.07 o 
 -14  -3   4     4705.26     4565.66    172.68 o 
 -13  -3   4     9299.21     9292.36    297.18 o 
 -12  -3   4     6831.04     6972.60    231.67 o 
 -11  -3   4     2970.36     2638.58    113.28 o 
 -10  -3   4     3355.82     3402.74    115.37 o 
  -9  -3   4     6707.56     6770.46    166.36 o 
  -8  -3   4     5415.70     5236.13    143.68 o 
  -7  -3   4     3816.30     3277.61    256.13 o 
  -6  -3   4     1433.12     1461.65     44.48 o 
  -5  -3   4    16315.17    16643.41    371.24 o 
  -4  -3   4     7073.00     6504.38    191.72 o 
  -3  -3   4     1305.71     1130.51     35.41 o 
  -2  -3   4     1710.00     2033.63     48.92 o 
  -1  -3   4     4901.68     5413.84    138.98 o 
   0  -3   4    15934.05    17786.40    363.53 o 
   1  -3   4     1980.12     2323.75     54.21 o 
   2  -3   4      784.45      696.46     30.09 o 
   3  -3   4       29.46       63.37     13.69 o 
   4  -3   4     5019.59     4991.70    161.70 o 
   5  -3   4     5209.92     6081.77    237.11 o 
   6  -3   4     4287.11     5253.35    206.24 o 
   7  -3   4     9606.64     9319.38    487.69 o 
   8  -3   4    10592.10    10244.65    535.43 o 
   9  -3   4     3737.54     3452.98    255.26 o 
  10  -3   4        7.33      -12.50     88.01 o 
  11  -3   4     2372.36     1979.68    225.53 o 
  12  -3   4    10718.06    11832.53    647.26 o 
 -16  -2   4       28.85        9.58     48.36 o 
 -15  -2   4      561.60      465.96     61.38 o 
 -14  -2   4     7357.91     7097.59    238.63 o 
 -13  -2   4     8374.35     8566.74    276.33 o 
 -12  -2   4     2348.67     2220.57    103.15 o 
 -11  -2   4     3134.71     2662.10    113.80 o 
 -10  -2   4       10.33        8.86     19.79 o 
  -9  -2   4        5.48        4.65     15.96 o 
  -8  -2   4       92.35       81.42     18.80 o 
  -7  -2   4     2274.50     2266.74    100.22 o 
  -6  -2   4    10149.40    10122.47    224.30 o 
  -5  -2   4    26082.01    25604.81    560.65 o 
  -4  -2   4    45098.09    37432.38   1964.52 o 
  -3  -2   4    29997.68    31057.94    574.22 o 
  -2  -2   4     1361.21     1386.96     52.72 o 
  -1  -2   4      623.89      968.33     52.43 o 
   0  -2   4    14448.89    16371.74    372.80 o 
   1  -2   4     3070.82     3430.56     89.79 o 
   2  -2   4       90.17       83.54     16.30 o 
   3  -2   4     2997.68     2868.59    117.24 o 
   4  -2   4     1077.73     1141.96     41.37 o 
   5  -2   4       90.37      147.92     24.91 o 
   6  -2   4       10.04       42.48    126.25 o 
   7  -2   4     2438.00     2492.87    198.36 o 
   8  -2   4      619.38      672.36    129.16 o 
   9  -2   4     2866.00     3030.07    233.51 o 
  10  -2   4      299.34      485.52    126.50 o 
  11  -2   4     4333.01     4128.20    301.63 o 
  12  -2   4    12509.59    12341.08    669.02 o 
  13  -2   4     7709.01     7510.59    473.41 o 
 -16  -1   4      800.94      831.80    146.68 o 
 -15  -1   4       22.70       44.83     43.16 o 
 -14  -1   4      275.41      173.61     53.52 o 
 -13  -1   4     2895.50     2716.79    249.93 o 
 -12  -1   4     1536.11     1408.40    108.40 o 
 -11  -1   4      579.52      552.75     47.89 o 
 -10  -1   4     5499.68     5296.66    167.33 o 
  -9  -1   4     4720.69     4565.95    178.39 o 
  -8  -1   4     7788.44     7250.21    145.11 o 
  -7  -1   4     1208.14     1023.39     65.00 o 
  -6  -1   4     5833.23     5393.57    145.61 o 
  -5  -1   4    13507.20    12485.27    307.91 o 
  -4  -1   4    22700.09    21078.06    562.46 o 
  -3  -1   4    26528.72    25835.04    476.84 o 
  -2  -1   4     3024.26     3299.70    102.57 o 
  -1  -1   4    19760.88    24802.15    434.21 o 
   0  -1   4    14589.13    15510.84    364.27 o 
   1  -1   4     3962.66     3496.39     94.71 o 
   2  -1   4      438.41      429.28     21.88 o 
   3  -1   4      300.90      272.01     25.24 o 
   4  -1   4       11.13       10.94     15.25 o 
   5  -1   4      603.57      711.82     54.23 o 
   6  -1   4     4832.04     4744.90    155.70 o 
   7  -1   4      737.49      834.57     46.19 o 
   8  -1   4      662.31      779.37    129.65 o 
   9  -1   4      299.44      404.40    115.37 o 
  10  -1   4      113.67       50.30     99.92 o 
  11  -1   4     2935.03     2798.04    260.68 o 
  12  -1   4     6320.05     5403.72    368.87 o 
  13  -1   4     4982.91     4764.53    353.51 o 
 -16   0   4     3417.47     3474.12    147.23 o 
 -15   0   4     2530.25     2574.63    116.28 o 
 -14   0   4        0.15      -59.31     39.54 o 
 -13   0   4      741.85      611.61    108.73 o 
 -12   0   4     2672.68     2697.21    113.74 o 
 -11   0   4      222.58      247.08     43.85 o 
 -10   0   4     3187.32     3508.07     99.68 o 
  -9   0   4     5827.08     5922.00    198.91 o 
  -8   0   4    14653.84    14607.89    300.00 o 
  -7   0   4     2642.03     2426.63     63.73 o 
  -6   0   4      145.01      122.58     18.41 o 
  -5   0   4      362.80      406.14     25.97 o 
  -4   0   4      832.48      766.58     32.66 o 
  -3   0   4      238.97      149.99     16.48 o 
  -2   0   4     8617.56     8989.38    185.44 o 
  -1   0   4    56803.34    65763.12   1202.72 o 
   0   0   4    43566.81    43734.08    802.76 o 
   1   0   4    20146.19    18907.85    415.46 o 
   2   0   4     5337.49     4732.34    237.54 o 
   3   0   4      172.76      240.06     17.97 o 
   4   0   4      638.84      579.27     28.19 o 
   5   0   4     1370.36     1542.07     51.45 o 
   6   0   4       76.45       96.70     45.19 o 
   7   0   4      461.22      473.50     54.85 o 
   8   0   4     1595.33     1366.63     84.24 o 
   9   0   4      722.57      667.67     57.84 o 
  10   0   4     1085.15      814.52    151.80 o 
  11   0   4       45.64      -91.06     96.38 o 
  12   0   4      630.85      725.52    160.86 o 
  13   0   4      834.46      595.97    157.51 o 
 -16   1   4     3946.62     4102.70    160.52 o 
 -15   1   4     2596.63     2622.57    117.76 o 
 -14   1   4       16.88      -68.14     45.43 o 
 -13   1   4     1294.24     1202.29     79.52 o 
 -12   1   4      268.44      239.63     47.05 o 
 -11   1   4      234.98      246.50     32.82 o 
 -10   1   4      267.92      486.90     93.13 o 
  -9   1   4     4770.24     4714.74    160.83 o 
  -8   1   4     7513.30     7489.57    322.36 o 
  -7   1   4      985.33      968.31     37.90 o 
  -6   1   4      295.02      317.93     30.55 o 
  -5   1   4      593.61      510.99     25.81 o 
  -4   1   4     1541.23     1697.72     58.00 o 
  -3   1   4     6740.86     6710.95    133.86 o 
  -2   1   4      438.04      558.76     27.65 o 
  -1   1   4    46332.75    49307.61    902.97 o 
   0   1   4    22442.79    22188.63    474.82 o 
   1   1   4     8388.58     7580.25    161.13 o 
   2   1   4     6916.54     5963.66    299.36 o 
   3   1   4     3953.51     3927.81     97.82 o 
   4   1   4    12017.90    11686.69    260.48 o 
   5   1   4    12622.29    11832.27    266.05 o 
   6   1   4     4134.69     4399.32    111.47 o 
   7   1   4     2506.17     2463.97     72.37 o 
   8   1   4      180.01      214.97     33.22 o 
   9   1   4     3782.87     3648.39    135.62 o 
  10   1   4     5793.27     5776.85    370.34 o 
  11   1   4     1370.45     1305.01    109.03 o 
  12   1   4      142.34      229.96    123.94 o 
  13   1   4       42.90     -103.07    116.26 o 
 -16   2   4     2282.73     2242.46    110.68 o 
 -15   2   4      348.98      315.72     55.86 o 
 -14   2   4      262.23      354.84     73.22 o 
 -13   2   4     8613.37     8695.21    338.99 o 
 -12   2   4    11166.99    10874.91    445.60 o 
 -11   2   4     2956.19     3023.48     91.81 o 
 -10   2   4     1156.85     1070.60     50.12 o 
  -9   2   4       50.54      233.89     38.09 o 
  -8   2   4     3771.58     4023.31    108.62 o 
  -7   2   4        5.02        8.78     12.70 o 
  -6   2   4      204.82      152.27     19.45 o 
  -5   2   4     6335.24     6125.28    132.29 o 
  -4   2   4     5922.43     5606.84    126.44 o 
  -3   2   4     3683.44     3362.18     92.90 o 
  -2   2   4     1839.07     2039.50     54.71 o 
  -1   2   4     7907.48     7799.75    144.88 o 
   0   2   4     2060.96     1893.94     53.71 o 
   1   2   4     6238.24     5870.59    129.54 o 
   2   2   4       74.84      127.26     23.61 o 
   3   2   4     6439.70     5939.65    130.62 o 
   4   2   4    42128.28    41315.37    817.85 o 
   5   2   4    32242.53    31901.98    689.31 o 
   6   2   4    10347.62    10053.78    232.26 o 
   7   2   4      496.73      544.71     35.64 o 
   8   2   4       24.67       -5.57     23.27 o 
   9   2   4        1.46      -49.64     33.09 o 
  10   2   4     1175.21     1047.08     96.02 o 
  11   2   4     1127.91     1142.39     98.88 o 
  12   2   4       33.28       30.68     50.28 o 
  13   2   4      217.69      197.67     91.85 o 
 -16   3   4        1.27       12.63     44.98 o 
 -15   3   4       22.48      -34.12     41.32 o 
 -14   3   4     1436.28     1303.82     96.75 o 
 -13   3   4     6083.97     5558.87    307.47 o 
 -12   3   4    19797.89    19910.67    573.28 o 
 -11   3   4    17566.77    17668.74    450.65 o 
 -10   3   4      955.88     1001.28     57.22 o 
  -9   3   4     2526.08     2462.14     68.25 o 
  -8   3   4     5410.49     5356.90    113.05 o 
  -7   3   4      836.22      731.74     33.49 o 
  -6   3   4     3929.28     3869.04    117.02 o 
  -5   3   4       29.41       69.74     17.16 o 
  -4   3   4       93.24      123.55     17.98 o 
  -3   3   4        0.86        6.36     17.42 o 
  -2   3   4     4117.91     3715.40     82.83 o 
  -1   3   4     1751.31     1884.52     55.51 o 
   0   3   4        3.77       -0.93     14.23 o 
   1   3   4      551.76      536.87     29.26 o 
   2   3   4      383.29      452.47     30.43 o 
   3   3   4     4736.84     4408.35    101.63 o 
   4   3   4    22621.59    20970.71    390.22 o 
   6   3   4     7526.01     7258.07    175.98 o 
   7   3   4      638.23      748.03     43.18 o 
   8   3   4     1555.79     1564.30     69.86 o 
   9   3   4     2068.10     1880.44     92.87 o 
  10   3   4     1524.83     1412.29     83.49 o 
  11   3   4      386.40      451.71     73.66 o 
  12   3   4      146.03      123.56     43.53 o 
 -16   4   4      582.49      682.76    110.04 o 
 -15   4   4      112.85       66.86     46.17 o 
 -14   4   4       19.46      -12.44     40.92 o 
 -13   4   4     1998.01     2027.24    101.23 o 
 -12   4   4     6208.71     6138.86    377.87 o 
 -11   4   4    10207.84    10178.58    310.33 o 
 -10   4   4      286.44      286.59     28.72 o 
  -9   4   4     7396.25     7269.51    149.34 o 
  -8   4   4    31011.33    30930.14    572.22 o 
  -7   4   4    13742.61    13048.92    267.41 o 
  -6   4   4     6875.06     6146.75    135.59 o 
  -5   4   4     5780.66     5598.33    124.45 o 
  -4   4   4     1649.86     1773.46     49.30 o 
  -3   4   4      328.74      395.23     23.08 o 
  -2   4   4     1537.12     1329.71     59.42 o 
  -1   4   4      399.75      297.89     28.27 o 
   0   4   4     1277.50     1261.57     39.94 o 
   1   4   4     3552.66     4164.75    101.28 o 
   2   4   4        3.31      -22.97     17.44 o 
   3   4   4     5855.86     6000.20    133.95 o 
   4   4   4    16307.07    15616.28    296.84 o 
   5   4   4    11010.70    10494.75    205.77 o 
   6   4   4     3065.57     3155.47    106.15 o 
   7   4   4      966.59     1030.71     58.95 o 
   8   4   4     5711.76     5823.03    218.61 o 
   9   4   4    12056.21    11537.17    351.28 o 
  10   4   4     6483.83     6701.31    225.40 o 
  11   4   4     2541.79     2486.23    116.26 o 
  12   4   4      292.12      304.22     53.67 o 
 -16   5   4      541.50      547.86     81.61 o 
 -15   5   4        4.24      -31.12     44.15 o 
 -14   5   4      417.15      405.79     63.37 o 
 -13   5   4      303.30      228.22     51.97 o 
 -12   5   4      178.03       85.45     49.35 o 
 -11   5   4     1324.27     1656.29    192.01 o 
 -10   5   4       33.57       26.15     27.62 o 
  -9   5   4     9286.04     9538.99    190.59 o 
  -8   5   4    24036.15    22604.53   1084.54 o 
  -7   5   4    32291.72    30711.54    567.44 o 
  -6   5   4    26617.16    25937.69    513.87 o 
  -5   5   4     1689.55     1766.57     51.01 o 
  -4   5   4     1723.76     1797.20     52.18 o 
  -3   5   4      339.90      455.48     45.55 o 
  -2   5   4        1.68      -35.74     23.83 o 
  -1   5   4      123.39      151.26     34.11 o 
   0   5   4      162.14      195.26     25.32 o 
   1   5   4    18716.88    19590.34    450.54 o 
   2   5   4    13016.71    12817.18    283.30 o 
   3   5   4     1160.50     1070.49     56.06 o 
   4   5   4      236.58      279.19     29.02 o 
   5   5   4     2419.88     2415.98     65.78 o 
   6   5   4      594.36      583.56     43.48 o 
   7   5   4     1475.31     1591.03     87.88 o 
   8   5   4     9633.96     9460.71    296.50 o 
   9   5   4    13861.81    13073.17    395.60 o 
  10   5   4     5939.17     6016.27    210.64 o 
  11   5   4     1975.77     1891.96    105.73 o 
  12   5   4       59.16      -32.79     47.55 o 
 -16   6   4      412.72      511.90     74.20 o 
 -15   6   4       85.68       81.15     50.40 o 
 -14   6   4      599.49      575.96     84.71 o 
 -13   6   4      193.23      192.71     51.71 o 
 -12   6   4        3.49     -103.55     69.94 o 
 -11   6   4        5.09      -23.74     50.68 o 
 -10   6   4       23.10      -55.71     46.92 o 
  -9   6   4      370.90      412.90     30.86 o 
  -8   6   4     6199.07     6187.41    142.08 o 
  -7   6   4    14174.87    13149.78    255.59 o 
  -6   6   4     6258.32     5853.70    125.46 o 
  -5   6   4      466.56      530.07     35.13 o 
  -4   6   4    13354.58    13445.89    329.67 o 
  -3   6   4    22795.01    22522.33    648.18 o 
  -2   6   4     9128.83     8132.87    423.77 o 
  -1   6   4     4193.15     4148.37    147.85 o 
   0   6   4     1244.94     1113.35     66.90 o 
   1   6   4     6732.19     6398.07    166.19 o 
   2   6   4    13394.94    13639.39    292.92 o 
   3   6   4     1520.86     1455.81     50.40 o 
   4   6   4       52.06       29.18     25.09 o 
   5   6   4     3060.47     2880.13     76.30 o 
   6   6   4     2131.64     2007.19     96.77 o 
   7   6   4      350.29      463.30     86.78 o 
   8   6   4     3636.06     3686.64    146.61 o 
   9   6   4     8935.25     8842.24    286.53 o 
  10   6   4     5363.75     5532.68    201.88 o 
  11   6   4      158.94      136.55     56.78 o 
 -15   7   4       20.34      -65.55     43.70 o 
 -14   7   4     1304.20     1353.40     92.13 o 
 -13   7   4      267.39      238.25     56.04 o 
 -12   7   4     1214.83     1102.84     81.72 o 
 -11   7   4      810.56      725.40     68.28 o 
 -10   7   4      637.34      623.19     61.28 o 
  -9   7   4      288.35      229.03     48.69 o 
  -8   7   4     1812.06     1884.91     60.31 o 
  -7   7   4      335.15      357.99     29.24 o 
  -6   7   4     1075.81     1074.73     49.13 o 
  -5   7   4     3499.70     3218.87    115.69 o 
  -4   7   4    20882.65    19252.89    494.85 o 
  -3   7   4    31741.76    30421.94    765.88 o 
  -2   7   4    21804.20    20696.14    570.15 o 
  -1   7   4     6730.91     6127.72    180.18 o 
   0   7   4     1966.18     1906.24    112.59 o 
   1   7   4      452.58      502.26     55.40 o 
   2   7   4     5051.99     4755.77    149.20 o 
   3   7   4     2209.45     2227.38     65.53 o 
   4   7   4      366.19      369.53     31.12 o 
   5   7   4     1580.88     1678.34     88.54 o 
   6   7   4     7136.85     7156.66    234.51 o 
   7   7   4     3046.53     3960.74    307.93 o 
   8   7   4       18.31      105.29     49.63 o 
   9   7   4     2089.64     1999.99    108.98 o 
  10   7   4     1984.44     2037.84    120.20 o 
  11   7   4      228.11      230.55     64.27 o 
 -15   8   4      537.83      499.84     69.41 o 
 -14   8   4      190.53      122.56     52.36 o 
 -13   8   4      339.67      306.92     58.53 o 
 -12   8   4      219.57      188.22     55.53 o 
 -11   8   4     2022.50     1929.94    100.90 o 
 -10   8   4     4672.31     4301.99    208.37 o 
  -9   8   4     2230.84     2070.43     99.75 o 
  -8   8   4       16.35        0.83     23.37 o 
  -7   8   4      157.64      162.18     41.75 o 
  -6   8   4     1276.86     1337.02     62.19 o 
  -5   8   4      760.17      847.35     57.84 o 
  -4   8   4    15481.33    15185.28    400.93 o 
  -3   8   4    25131.23    23879.27    609.73 o 
  -2   8   4    20225.96    19239.26    497.42 o 
  -1   8   4      709.54      733.32     72.70 o 
   0   8   4      347.41      450.25     48.55 o 
   1   8   4      320.56      270.92     52.60 o 
   2   8   4     1156.38     1251.00     82.15 o 
   3   8   4      619.35      684.56     46.03 o 
   4   8   4     1335.70     1373.12     61.87 o 
   5   8   4     3133.26     3035.02    125.42 o 
   6   8   4    12860.34    12474.54    379.19 o 
   7   8   4    10747.02    10818.02    337.91 o 
   8   8   4     1291.40     1368.35     93.67 o 
   9   8   4      596.02      486.34     69.89 o 
  10   8   4     1008.93     1030.65     90.12 o 
 -15   9   4     6849.60     6817.99    243.85 o 
 -14   9   4     3054.08     2808.38    175.39 o 
 -13   9   4     1966.38     1951.39    110.89 o 
 -12   9   4      112.91      121.06     50.97 o 
 -11   9   4      126.36       84.98     49.39 o 
 -10   9   4      972.82     1004.04     78.47 o 
  -9   9   4     7145.95     6988.54    230.30 o 
  -8   9   4      742.86      700.59     46.56 o 
  -7   9   4     1138.06     1225.00     78.48 o 
  -6   9   4     6796.53     7015.16    208.21 o 
  -5   9   4      986.53     1040.60     66.73 o 
  -4   9   4     1912.48     2049.82     90.56 o 
  -3   9   4     4607.00     4627.13    150.99 o 
  -2   9   4      912.35     1019.08     88.56 o 
  -1   9   4        3.56       -2.06     36.13 o 
   0   9   4     3822.11     3505.26    127.10 o 
   1   9   4     5832.59     5259.05    167.59 o 
   2   9   4     6438.58     6004.25    212.38 o 
   3   9   4     3701.48     3546.21    107.92 o 
   4   9   4      920.37     1148.13     80.03 o 
   5   9   4     1436.76     1509.86     90.39 o 
   6   9   4     4196.53     3950.81    154.84 o 
   7   9   4     2052.65     2022.88    108.74 o 
   8   9   4      508.70      528.64    133.42 o 
   9   9   4     1122.41     1188.66     95.83 o 
  10   9   4     3741.39     3643.11    163.92 o 
 -14  10   4     5281.78     5078.14    198.93 o 
 -13  10   4     1306.11     1436.16    101.49 o 
 -12  10   4      293.60      214.70     59.09 o 
 -11  10   4      256.60      218.46     57.60 o 
 -10  10   4       10.16      -33.93     49.45 o 
  -9  10   4       20.00      -40.48     58.94 o 
  -8  10   4       39.18      120.20     91.75 o 
  -7  10   4      526.19      572.11     53.49 o 
  -6  10   4     8601.59     8638.85    250.72 o 
  -5  10   4     3360.00     3215.18    121.85 o 
  -4  10   4     1554.19     1683.42     85.40 o 
  -3  10   4      268.42      440.22     57.50 o 
  -2  10   4        9.04      -49.29     35.19 o 
  -1  10   4      233.22      347.66     51.01 o 
   0  10   4     4802.20     4641.43    157.11 o 
   1  10   4    17206.19    16122.50    613.96 o 
   2  10   4     9244.31     8574.00    285.38 o 
   3  10   4     1415.60     1497.24     80.91 o 
   4  10   4      579.90      727.42     66.58 o 
   5  10   4      230.31      385.19     56.88 o 
   6  10   4       42.75      248.16     57.31 o 
   7  10   4      268.76      379.68     64.17 o 
   8  10   4       19.62      -92.10     61.40 o 
   9  10   4     1683.67     1877.67    149.98 o 
 -14  11   4     3753.08     3595.05    202.96 o 
 -13  11   4       41.21      106.25     71.97 o 
 -12  11   4     1857.86     1877.91    144.64 o 
 -11  11   4     4203.05     4246.54    285.29 o 
 -10  11   4     4110.76     4051.83    280.46 o 
  -9  11   4     2209.14     2053.09    255.16 o 
  -8  11   4     1754.68     1667.03    183.60 o 
  -7  11   4     4948.52     4773.09    195.16 o 
  -6  11   4     3253.42     3225.65    138.15 o 
  -5  11   4     2210.47     2125.83     97.94 o 
  -4  11   4     2976.07     3202.48    143.14 o 
  -3  11   4      365.67      619.04     60.98 o 
  -2  11   4     2268.19     2310.81    103.50 o 
  -1  11   4       78.61      154.15     75.79 o 
   0  11   4     1060.19     1133.19     76.69 o 
   1  11   4     3742.18     3322.18    132.70 o 
   2  11   4     5516.59     5132.76    195.37 o 
   3  11   4       56.23        2.38     64.15 o 
   4  11   4     1653.41     1600.67    171.00 o 
   5  11   4     2757.35     2640.72    164.43 o 
   6  11   4     1306.96     1585.59    131.38 o 
   7  11   4      530.91      546.77     94.08 o 
   8  11   4      295.29      115.15     80.07 o 
 -13  12   4      205.13      188.05     83.39 o 
 -12  12   4     3040.48     3197.99    190.29 o 
 -11  12   4    13086.37    13229.90    529.84 o 
 -10  12   4     9287.51     8978.00    385.15 o 
  -9  12   4     4587.97     4825.57    327.22 o 
  -8  12   4      456.59      394.85    121.87 o 
  -7  12   4      644.43      608.92     95.67 o 
  -6  12   4      763.08      774.98     76.73 o 
  -5  12   4       10.65       18.58     45.85 o 
  -4  12   4      112.92      110.26     45.68 o 
  -3  12   4     5225.33     4866.19    167.92 o 
  -2  12   4    10211.67    10449.48    302.40 o 
  -1  12   4    17932.55    18579.03    545.09 o 
   0  12   4     2470.36     2870.99    245.42 o 
   1  12   4      226.47      162.93     45.99 o 
   2  12   4     2649.90     2522.71    162.76 o 
   3  12   4       77.90        4.45     64.61 o 
   4  12   4     1080.08     1029.07    114.99 o 
   5  12   4     6404.09     6357.04    296.81 o 
   6  12   4     3209.20     3312.08    196.56 o 
   7  12   4      970.24     1036.11    249.50 o 
 -12  13   4      547.83      493.20    142.05 o 
 -11  13   4     4571.43     4386.51    349.67 o 
 -10  13   4     5402.88     5700.92    415.33 o 
  -7  13   4     1179.19     1256.62    185.76 o 
  -6  13   4      765.27      818.21    115.04 o 
  -5  13   4      197.32      186.23     47.91 o 
  -4  13   4      814.90      714.55     69.57 o 
  -3  13   4     3654.88     3580.89    141.09 o 
  -2  13   4     9233.76     9714.68    289.48 o 
  -1  13   4     7492.41     8430.31    259.02 o 
   0  13   4     3180.76     3632.42    143.89 o 
   1  13   4      196.81      164.40     50.41 o 
   2  13   4     2184.49     2147.62    157.15 o 
   3  13   4     1072.67     1039.69    119.38 o 
   4  13   4      550.36      615.30     99.22 o 
   5  13   4      930.49     1144.01    129.95 o 
   6  13   4      776.58      622.27    145.30 o 
 -11  14   4      308.37      308.40     95.71 o 
 -10  14   4     2047.54     2482.62    186.10 o 
  -9  14   4     1116.60     1688.39    212.93 o 
  -8  14   4       30.72      -11.91    109.27 o 
  -7  14   4     2832.61     3026.70    194.73 o 
  -6  14   4     6841.14     6593.73    315.86 o 
  -5  14   4     2379.07     2200.01    137.27 o 
  -4  14   4      683.67      633.85     68.40 o 
  -3  14   4      582.58      701.46    112.79 o 
  -2  14   4     2638.34     2559.37    119.89 o 
  -1  14   4     3527.17     3869.40    151.48 o 
   0  14   4      172.72      213.58     53.49 o 
   1  14   4      628.30      599.83    102.38 o 
   2  14   4     7022.23     6779.02    321.09 o 
   3  14   4     6933.45     6947.40    328.40 o 
   4  14   4     3531.74     3513.63    212.92 o 
   5  14   4      226.64       42.33     79.65 o 
 -10  15   4      501.74      572.31    115.69 o 
  -9  15   4      808.95      806.44    182.61 o 
  -8  15   4        0.38      -85.05    111.54 o 
  -7  15   4     1612.40     1748.04    157.31 o 
  -6  15   4     2772.98     2769.66    194.51 o 
  -5  15   4     1535.41     1683.54    175.52 o 
  -4  15   4      125.59      116.12     49.51 o 
  -3  15   4       62.00      107.50     52.31 o 
  -2  15   4      115.06      159.55     75.14 o 
  -1  15   4     1128.56     1003.89     87.20 o 
   0  15   4      210.59      249.23     78.13 o 
   1  15   4     2249.54     2452.49    178.41 o 
   2  15   4     8034.21     7694.71    358.94 o 
   3  15   4     9236.40     8052.28    372.00 o 
   4  15   4     5058.24     4676.99    259.90 o 
  -8  16   4     1611.92     1353.19    216.57 o 
  -7  16   4       44.86      224.25    142.94 o 
  -6  16   4      814.73      911.58    128.70 o 
  -5  16   4        2.45      -60.61     78.63 o 
  -4  16   4      358.95      405.03    101.82 o 
  -3  16   4      607.46      586.76     72.58 o 
  -2  16   4     1571.12     1421.60    167.53 o 
  -1  16   4      930.86      812.46     97.27 o 
   0  16   4      391.12      361.12     94.94 o 
   1  16   4     1313.01     1115.62    132.53 o 
   2  16   4     2273.49     2028.63    170.43 o 
  -6  17   4       27.39      188.76     89.44 o 
  -5  17   4       28.18       17.14     85.85 o 
  -4  17   4      188.15      100.31     93.25 o 
  -3  17   4      369.03      459.32    108.84 o 
  -2  17   4      294.48      303.83     68.42 o 
  -1  17   4        5.39      -29.98    101.25 o 
  -1 -19   5      271.15      285.75     95.73 o 
   0 -19   5      835.04      864.79    130.97 o 
   1 -19   5      966.01      942.82    134.21 o 
   2 -19   5        3.16      -68.08     79.65 o 
  -4 -18   5      343.24      264.25     84.43 o 
  -3 -18   5     1712.62     1737.44    225.69 o 
  -2 -18   5     1801.57     1781.73    119.91 o 
  -1 -18   5      815.91      914.71    235.08 o 
   0 -18   5        9.19      -98.43     77.55 o 
   1 -18   5      475.86      371.07     96.15 o 
   2 -18   5      275.72      266.88     95.71 o 
   3 -18   5      381.12      387.55    104.14 o 
   4 -18   5     2312.77     2275.03    285.53 o 
   5 -18   5     6189.28     6424.79    552.90 o 
  -6 -17   5     6815.66     6523.61    321.89 o 
  -5 -17   5      792.48      660.20    104.07 o 
  -4 -17   5      273.33      145.23     81.21 o 
  -3 -17   5      782.32      737.44     74.64 o 
  -2 -17   5     1195.74     1060.96     84.27 o 
  -1 -17   5      742.96      649.82     73.95 o 
   0 -17   5        3.74      -49.38     78.85 o 
   1 -17   5      468.68      300.41     91.93 o 
   2 -17   5     2147.13     2292.23    178.53 o 
   3 -17   5      661.40      740.75    111.20 o 
   4 -17   5      460.37      240.05     89.25 o 
   5 -17   5     3865.37     3689.52    217.59 o 
   6 -17   5     2860.33     2843.80    188.79 o 
   7 -17   5      410.66      282.48    104.00 o 
  -8 -16   5     6567.20     5925.10    302.71 o 
  -7 -16   5    11256.43    11086.50    476.23 o 
  -6 -16   5     6524.13     6848.62    562.70 o 
  -5 -16   5      161.54      137.84     77.37 o 
  -4 -16   5      371.85      268.72     56.70 o 
  -3 -16   5     1737.42     1691.40    100.47 o 
  -2 -16   5     2009.49     2078.63    109.28 o 
  -1 -16   5      801.84      755.53     71.55 o 
   0 -16   5     2204.76     2145.69    119.44 o 
   1 -16   5     7562.11     6937.43    325.22 o 
   2 -16   5     5002.58     5053.95    260.93 o 
   3 -16   5     4147.86     3954.15    219.99 o 
   4 -16   5       15.66      -87.24    141.31 o 
   5 -16   5      784.10      716.47    143.23 o 
   6 -16   5     1277.83     1124.85    122.60 o 
   7 -16   5      149.57       58.86     73.99 o 
   8 -16   5     1234.70     1298.86    132.21 o 
  -9 -15   5       10.80       48.07     58.34 o 
  -8 -15   5     1184.32     1251.04    101.69 o 
  -7 -15   5     3255.57     3120.58    145.76 o 
  -6 -15   5     1957.73     2107.63    115.94 o 
  -5 -15   5      111.83      135.03     49.54 o 
  -4 -15   5     4590.31     4273.06    160.06 o 
  -3 -15   5    11675.66    11296.29    329.48 o 
  -2 -15   5     6447.52     6456.59    227.55 o 
  -1 -15   5     2728.56     2735.00    118.65 o 
   0 -15   5     2300.21     2433.90    110.33 o 
   1 -15   5     4150.42     4534.40    160.87 o 
   2 -15   5     3779.07     3661.53    205.23 o 
   3 -15   5     1853.44     1902.26    148.65 o 
   4 -15   5        0.24      -86.34     57.56 o 
   5 -15   5     4523.78     5002.44    250.47 o 
   6 -15   5     4103.33     4227.76    220.56 o 
   7 -15   5     4421.43     4272.57    224.50 o 
   8 -15   5      424.93      512.24     92.39 o 
   9 -15   5     1571.06     1580.14    137.77 o 
 -10 -14   5     1623.74     2102.70    135.17 o 
  -9 -14   5     1189.98     1558.11    113.37 o 
  -8 -14   5       31.20       76.40     57.34 o 
  -7 -14   5      826.47      605.69     72.87 o 
  -6 -14   5     1672.76     1623.52    102.60 o 
  -5 -14   5        8.15      171.95     48.78 o 
  -4 -14   5     2588.34     2542.11    112.88 o 
  -3 -14   5    13869.88    13999.35    390.07 o 
  -2 -14   5    10329.78    10605.55    308.13 o 
  -1 -14   5     2735.69     2840.65    118.13 o 
   0 -14   5       36.95       32.20     37.91 o 
   1 -14   5       42.78       34.81     37.89 o 
   2 -14   5      238.62      233.00     45.27 o 
   3 -14   5      354.61      293.75     79.37 o 
   4 -14   5     1516.48     1375.40    125.17 o 
   5 -14   5     5700.59     5604.84    264.68 o 
   6 -14   5    18319.77    17892.37    682.77 o 
   7 -14   5     6624.41     6454.10    291.87 o 
   8 -14   5      694.07      781.44    100.05 o 
   9 -14   5      483.05      760.03     98.08 o 
  10 -14   5     1038.76      993.10    108.95 o 
 -11 -13   5      362.08      366.71     76.52 o 
 -10 -13   5     3973.79     4065.66    176.54 o 
  -9 -13   5     2663.93     2694.00    135.23 o 
  -8 -13   5      193.62      215.42     59.94 o 
  -7 -13   5      396.69      328.36     61.42 o 
  -6 -13   5     1384.35     1311.97     91.79 o 
  -5 -13   5      280.80      257.74     55.12 o 
  -4 -13   5      261.55      291.87     51.03 o 
  -3 -13   5     5269.59     5193.78    173.79 o 
  -2 -13   5     4916.63     4894.98    164.66 o 
  -1 -13   5     1576.21     1593.52     86.79 o 
   0 -13   5      811.81     1508.15     87.05 o 
   1 -13   5     6034.44     6626.93    205.30 o 
   2 -13   5     5833.58     5823.97    184.92 o 
   3 -13   5       61.18       85.68     59.43 o 
   4 -13   5     1711.79     1855.95    135.41 o 
   5 -13   5     6425.57     6226.02    280.04 o 
   6 -13   5     6836.18     6623.70    292.95 o 
   7 -13   5     8506.80     8168.05    344.87 o 
   8 -13   5      863.68      961.84    102.04 o 
   9 -13   5      780.37      890.61    144.61 o 
  10 -13   5     5272.45     5543.22    255.00 o 
  11 -13   5     4210.10     3766.51    194.93 o 
 -12 -12   5      168.22      166.58     66.85 o 
 -11 -12   5       43.89      142.14     59.95 o 
 -10 -12   5      346.84      428.22     72.62 o 
  -9 -12   5      114.80      138.35     56.25 o 
  -8 -12   5      304.44      231.35     56.53 o 
  -7 -12   5     4811.91     4396.17    431.46 o 
  -6 -12   5     8259.03     8367.76    249.93 o 
  -5 -12   5     3358.49     3287.44    174.42 o 
  -4 -12   5     1163.98     1342.83    102.63 o 
  -3 -12   5     1371.52     1433.95     88.01 o 
  -2 -12   5     1688.77     1843.45     91.59 o 
  -1 -12   5        4.98       78.41     40.54 o 
   0 -12   5     1196.71     1749.56     87.22 o 
   1 -12   5     7375.79     8402.35    299.03 o 
   2 -12   5    11680.02    11660.78    321.39 o 
   3 -12   5     1065.31     1185.46     69.36 o 
   4 -12   5      490.71      529.69     87.91 o 
   5 -12   5     1531.95     1533.48    118.04 o 
   6 -12   5     1485.53     1508.54    183.94 o 
   7 -12   5     3127.35     2921.36    160.67 o 
   8 -12   5      331.47      373.41     72.09 o 
   9 -12   5     1621.99     1819.73    130.88 o 
  10 -12   5     7629.38     7191.46    305.08 o 
  11 -12   5     9675.59     9589.85    382.01 o 
 -12 -11   5      592.36      592.87     81.10 o 
 -11 -11   5     1913.53     2031.69    123.48 o 
 -10 -11   5     1089.48     1119.98     92.77 o 
  -9 -11   5      515.73      455.30     68.54 o 
  -8 -11   5     2236.84     2886.25    132.21 o 
  -7 -11   5     6519.30     7020.07    186.66 o 
  -6 -11   5     6282.87     6175.50    192.65 o 
  -5 -11   5    14760.35    14609.69    396.47 o 
  -4 -11   5     6012.40     5897.95    185.08 o 
  -3 -11   5      922.64      993.16     65.75 o 
  -2 -11   5     4655.95     4775.66    155.85 o 
  -1 -11   5     2967.21     2906.99    110.97 o 
   0 -11   5      121.43      283.71     42.37 o 
   1 -11   5     2836.46     3084.55    113.87 o 
   2 -11   5     5499.55     5150.12    172.41 o 
   3 -11   5      382.05      465.31     47.09 o 
   4 -11   5      260.36      366.89     41.74 o 
   5 -11   5     1220.61     1232.03    102.53 o 
   6 -11   5     1696.48     1669.26    114.46 o 
   7 -11   5       10.01      -66.70     44.46 o 
   8 -11   5       15.44       21.63     48.11 o 
   9 -11   5     1737.66     1836.44    119.54 o 
  10 -11   5     8168.73     8073.51    326.27 o 
  11 -11   5     8464.06     7904.99    318.82 o 
  12 -11   5     4009.26     4246.67    413.21 o 
 -13 -10   5       84.07      119.07     64.28 o 
 -12 -10   5      987.21     1020.02     91.67 o 
 -11 -10   5     8090.96     8001.05    274.20 o 
 -10 -10   5     9504.44     9584.96    473.43 o 
  -9 -10   5     2473.12     2926.72    134.47 o 
  -8 -10   5       34.45      489.38     63.38 o 
  -7 -10   5       10.94      125.55     35.55 o 
  -6 -10   5      298.75      329.80     56.12 o 
  -5 -10   5     3123.97     2926.86    112.71 o 
  -4 -10   5       42.62      -47.16     32.60 o 
  -3 -10   5     4955.21     4680.86    151.17 o 
  -2 -10   5    18642.09    18531.85    483.65 o 
  -1 -10   5    13750.64    13601.16    363.10 o 
   0 -10   5     1498.11     1435.05     71.83 o 
   1 -10   5      251.12      281.23     39.88 o 
   2 -10   5      620.81      640.43     49.95 o 
   3 -10   5       56.22       61.98     22.23 o 
   4 -10   5     1200.23     1262.74     57.55 o 
   5 -10   5     5470.12     5136.49    226.60 o 
   6 -10   5     8744.79     8020.71    322.24 o 
   7 -10   5     1978.06     1726.29    111.62 o 
   8 -10   5     1183.23     1294.84     97.71 o 
   9 -10   5     1829.89     1636.82    109.13 o 
  10 -10   5     4357.74     3983.33    182.05 o 
  11 -10   5     2765.99     2715.63    138.95 o 
  12 -10   5      771.22      746.72     72.57 o 
 -14  -9   5     1074.67     1189.42    160.56 o 
 -13  -9   5      506.25      542.36     78.83 o 
 -12  -9   5      397.97      442.97     70.01 o 
 -11  -9   5     3529.25     4192.78    203.07 o 
 -10  -9   5    12896.50    13076.84    404.63 o 
  -9  -9   5     4673.41     4164.30    200.18 o 
  -8  -9   5      409.86      436.13     60.64 o 
  -7  -9   5      846.78      802.80     53.22 o 
  -6  -9   5       37.83      -14.81     34.78 o 
  -5  -9   5       11.22        2.49     33.67 o 
  -4  -9   5     2498.47     2313.69     93.17 o 
  -3  -9   5    19680.48    20131.69    520.33 o 
  -2  -9   5    21080.89    19895.56    511.13 o 
  -1  -9   5    22038.87    21382.24    548.89 o 
   0  -9   5    12971.51    12941.60    343.60 o 
   1  -9   5      421.60      529.73     43.82 o 
   2  -9   5     2745.62     2937.17     82.56 o 
   3  -9   5     4393.87     4262.30    107.93 o 
   4  -9   5      332.65      321.20     26.72 o 
   5  -9   5      998.73     1383.10     50.96 o 
   6  -9   5      662.30      659.38     58.31 o 
   7  -9   5       14.38      -37.36     58.08 o 
   8  -9   5       14.44      -63.29     74.23 o 
   9  -9   5       28.57       -4.15     44.42 o 
  10  -9   5        0.35      -61.19     40.79 o 
  11  -9   5      280.67      338.34     53.60 o 
  12  -9   5       50.84       70.19     54.64 o 
 -14  -8   5     1633.82     1796.91    118.30 o 
 -13  -8   5     2638.04     2604.39    134.96 o 
 -12  -8   5      389.23      506.38     71.91 o 
 -11  -8   5     2318.78     2673.59    480.01 o 
 -10  -8   5     6132.41     6228.72    219.12 o 
  -9  -8   5     1656.25     1811.82     99.14 o 
  -8  -8   5     1010.40     1146.36     58.90 o 
  -7  -8   5     6570.50     5879.21    243.12 o 
  -6  -8   5     8188.57     8365.24    236.59 o 
  -5  -8   5     3922.83     3713.25    220.66 o 
  -4  -8   5     2137.58     2000.93     82.67 o 
  -3  -8   5     7964.32     7720.41    218.01 o 
  -2  -8   5    23546.57    23167.16    588.23 o 
  -1  -8   5    15187.21    15488.78    403.09 o 
   0  -8   5    11486.06    11688.07    309.75 o 
   1  -8   5      948.32      976.40     42.46 o 
   2  -8   5    13002.08    13064.75    277.94 o 
   3  -8   5    28211.25    27200.31    909.41 o 
   4  -8   5     9315.49     9605.40    208.03 o 
   5  -8   5      180.19      295.28     30.90 o 
   6  -8   5      745.02      681.53     65.21 o 
   7  -8   5       23.56       16.23     23.86 o 
   8  -8   5     1378.81     1383.97     88.84 o 
   9  -8   5     2141.31     1928.02    105.30 o 
  10  -8   5     1125.42     1087.79    112.82 o 
  11  -8   5       27.72      -46.37     45.48 o 
 -15  -7   5     1430.31     1361.95    113.11 o 
 -14  -7   5     5719.80     6024.66    226.41 o 
 -13  -7   5     8390.78     8524.11    288.69 o 
 -12  -7   5     6597.83     6696.22    235.25 o 
 -11  -7   5     1459.28     1487.90     95.93 o 
 -10  -7   5     1125.05     1116.96     82.62 o 
  -9  -7   5      253.70      332.45     52.86 o 
  -8  -7   5       29.20       26.51     23.41 o 
  -7  -7   5     4996.16     4591.78    130.03 o 
  -6  -7   5     5378.54     5073.89    155.33 o 
  -5  -7   5     4525.44     4520.42    140.79 o 
  -4  -7   5     1714.59     1792.34     74.65 o 
  -3  -7   5       31.64      134.38     30.86 o 
  -2  -7   5      113.78       53.80     27.87 o 
  -1  -7   5     6967.75     7629.76    210.65 o 
   0  -7   5      566.42      494.59     31.24 o 
   1  -7   5     2403.08     2558.99     80.97 o 
   2  -7   5    19704.46    20259.13    416.98 o 
   3  -7   5    37238.75    35004.48   1643.40 o 
   4  -7   5    36549.49    37695.38    928.89 o 
   5  -7   5     3023.03     2969.51    113.58 o 
   6  -7   5     1138.74     1175.47     53.58 o 
   7  -7   5     2387.25     2364.65     80.61 o 
   8  -7   5     2389.53     2180.77     75.11 o 
   9  -7   5       62.62       48.63     48.34 o 
  10  -7   5      352.25      233.31     59.26 o 
 -15  -6   5     1456.20     1430.31    122.78 o 
 -14  -6   5     4991.87     5138.58    237.08 o 
 -13  -6   5     8889.94     8703.86    408.06 o 
 -12  -6   5     7699.44     7749.37    261.46 o 
 -11  -6   5       22.28      -56.46     41.22 o 
 -10  -6   5     5065.91     5186.55    185.86 o 
  -9  -6   5     2068.01     2018.39     77.74 o 
  -8  -6   5     5142.67     5088.13    116.73 o 
  -7  -6   5      323.19      328.81     39.26 o 
  -6  -6   5     1634.08     1533.98     57.28 o 
  -5  -6   5     1135.40      946.73     57.36 o 
  -4  -6   5       20.94       27.91     26.91 o 
  -3  -6   5      317.49      513.22     40.36 o 
  -2  -6   5    20236.22    21902.70    553.83 o 
  -1  -6   5     1884.13     2288.06     66.64 o 
   0  -6   5      265.15      305.98     25.15 o 
   1  -6   5     1665.95     1764.94     54.76 o 
   2  -6   5    15409.09    15822.73    328.25 o 
   3  -6   5    23865.54    23287.25    473.88 o 
   4  -6   5    13118.37    12001.85    586.23 o 
   5  -6   5     3292.84     3458.05    104.36 o 
   6  -6   5      544.59      644.20     38.27 o 
   7  -6   5     7296.74     7792.13    266.06 o 
   8  -6   5     6673.16     6901.27    514.17 o 
   9  -6   5     2281.95     2510.31    273.47 o 
 -15  -5   5        1.59      -40.08     48.09 o 
 -14  -5   5      830.59      889.55     81.15 o 
 -13  -5   5     3884.00     4160.29    166.84 o 
 -12  -5   5      204.18      120.59     49.88 o 
 -11  -5   5     1878.89     1833.74    108.79 o 
 -10  -5   5     7543.32     7550.40    246.46 o 
  -9  -5   5    10879.46    10361.97    271.14 o 
  -8  -5   5    17167.88    17143.20    378.39 o 
  -7  -5   5     3500.69     3661.20    103.87 o 
  -6  -5   5       15.75      -26.33     19.23 o 
  -5  -5   5      367.98      358.50     28.97 o 
  -4  -5   5     2469.18     2746.43    148.20 o 
  -3  -5   5     1903.18     1587.92     65.45 o 
  -2  -5   5      983.24     1039.80     41.40 o 
  -1  -5   5      810.95     1030.32     40.98 o 
   0  -5   5        0.54       18.19     16.77 o 
   1  -5   5       59.60      115.24     21.12 o 
   2  -5   5     4475.13     4980.61    151.78 o 
   3  -5   5     9762.87     9518.92    470.56 o 
   4  -5   5     8970.49     9564.80    256.72 o 
   5  -5   5      292.34      454.96     31.02 o 
   6  -5   5     6876.37     6903.77    182.57 o 
   7  -5   5    22887.93    25580.03   1162.43 o 
   8  -5   5    17042.24    18650.23   1457.59 o 
 -16  -4   5       11.92      -41.90     51.21 o 
 -15  -4   5      599.48      665.46     74.75 o 
 -14  -4   5     1080.77     1089.91     85.44 o 
 -13  -4   5       74.32       30.48     45.12 o 
 -12  -4   5       29.40      -25.28     39.53 o 
 -11  -4   5      653.16      766.79     67.72 o 
 -10  -4   5     8700.42     8642.58    290.86 o 
  -9  -4   5    20998.71    19960.90    446.10 o 
  -8  -4   5    20631.80    19676.25    436.91 o 
  -7  -4   5     6195.25     6728.91    169.27 o 
  -6  -4   5       27.24       29.47     25.47 o 
  -5  -4   5    15225.36    16483.32    371.99 o 
  -4  -4   5     5741.79     6843.65    153.61 o 
  -3  -4   5     1244.49     1404.99     48.83 o 
  -2  -4   5     1213.61     1318.73     46.42 o 
  -1  -4   5     3287.40     3532.40     87.27 o 
   0  -4   5      379.01      444.98     26.18 o 
   1  -4   5     7134.40     7668.90    165.40 o 
   2  -4   5      605.44      656.78     32.44 o 
   3  -4   5      579.05      670.99     33.72 o 
   4  -4   5     1276.11     1260.34     50.08 o 
   5  -4   5        1.46      -24.27     16.18 o 
   6  -4   5     5613.34     5987.37    225.38 o 
   7  -4   5    24175.69    27850.69   1029.46 o 
   8  -4   5    11789.88    12392.86    660.35 o 
 -16  -3   5        0.31      -51.54     45.94 o 
 -15  -3   5     1249.90     1405.62     94.10 o 
 -14  -3   5     2990.43     3069.35    136.33 o 
 -13  -3   5     2198.60     2117.06    178.07 o 
 -12  -3   5        1.53      -56.51     37.68 o 
 -11  -3   5      185.41      146.47     45.83 o 
 -10  -3   5     3072.59     3023.85     95.71 o 
  -9  -3   5     5425.30     5030.17    188.74 o 
  -8  -3   5     8088.98     7463.01    259.34 o 
  -7  -3   5     1454.51     1426.23     46.46 o 
  -6  -3   5      493.19      325.07     31.07 o 
  -5  -3   5    10092.61     8980.19    210.75 o 
  -4  -3   5     8379.76     7391.64    176.28 o 
  -3  -3   5     2383.83     2284.96     81.07 o 
  -2  -3   5      553.63      647.20     27.77 o 
  -1  -3   5      728.62     1015.93     38.03 o 
   0  -3   5     3831.03     4315.11    102.23 o 
   1  -3   5     3256.29     3270.42    112.28 o 
   2  -3   5       93.99       42.11     20.61 o 
   3  -3   5     1648.98     1938.10     56.29 o 
   4  -3   5     3847.98     4184.95    161.33 o 
   5  -3   5     5169.36     5726.35    189.72 o 
   7  -3   5     6115.58     6641.07    260.11 o 
 -16  -2   5      248.39      303.09     58.95 o 
 -15  -2   5      447.09      418.41     62.84 o 
 -14  -2   5      986.61     1025.81     80.65 o 
 -13  -2   5      568.90      545.86     63.45 o 
 -12  -2   5      828.83      868.39     68.89 o 
 -11  -2   5        7.29      -46.73     37.25 o 
 -10  -2   5      225.76      221.70     24.79 o 
  -9  -2   5     1000.73      948.72     38.34 o 
  -8  -2   5      639.04      660.65     38.79 o 
  -7  -2   5      224.42      234.19     22.51 o 
  -6  -2   5    14205.90    14899.74    312.20 o 
  -5  -2   5    41842.99    39449.79    855.04 o 
  -4  -2   5    40656.30    40132.73    875.85 o 
  -3  -2   5     7732.52     7619.02    155.59 o 
  -2  -2   5       53.49       70.13     14.85 o 
  -1  -2   5      472.41      589.46     24.50 o 
   0  -2   5     2738.59     2990.72     74.01 o 
   1  -2   5      145.46      178.56     21.87 o 
   2  -2   5     1473.74     1773.99     58.45 o 
   3  -2   5     1217.10     1275.68     56.29 o 
   4  -2   5    12650.48    13234.48    364.56 o 
   5  -2   5    18003.11    19636.35    487.89 o 
   6  -2   5     7523.02     9625.66    368.54 o 
   7  -2   5      286.49      274.36     44.99 o 
 -16  -1   5     1732.56     1572.19     95.02 o 
 -15  -1   5     1492.98     1468.74     92.92 o 
 -14  -1   5       46.55       23.55     44.55 o 
 -13  -1   5       60.51      -60.78     40.52 o 
 -12  -1   5        3.32      -47.83     35.78 o 
 -11  -1   5     1578.24     1494.28     87.04 o 
 -10  -1   5     5339.26     5029.88    173.84 o 
  -9  -1   5      780.34      792.67     34.56 o 
  -8  -1   5       47.89       21.57     13.98 o 
  -7  -1   5     1110.15     1178.89     40.77 o 
  -6  -1   5     4545.92     4542.15    116.99 o 
  -5  -1   5    17503.55    15857.17    480.73 o 
  -4  -1   5    15966.14    14457.35    360.11 o 
  -3  -1   5      412.83      408.71     22.39 o 
  -2  -1   5        3.43        3.76     14.14 o 
  -1  -1   5     3549.81     3872.59     78.93 o 
   0  -1   5    71677.34    76499.03   1523.03 o 
   1  -1   5     3809.96     3779.14    119.85 o 
   2  -1   5     1548.04     1353.28     45.85 o 
   3  -1   5      644.73      584.61     27.69 o 
   4  -1   5     4096.90     3955.59    110.21 o 
   5  -1   5    11700.35    11336.03    287.50 o 
   6  -1   5    11726.26    11490.40    342.31 o 
   7  -1   5        0.29      -29.22     26.89 o 
   8  -1   5     2626.26     3025.13    189.87 o 
   9  -1   5     1736.31     1931.45    203.48 o 
  10  -1   5      408.09      344.94    130.44 o 
 -16   0   5     6331.83     6508.37    227.89 o 
 -15   0   5     3503.30     3486.70    144.40 o 
 -14   0   5       23.63      -53.43     41.43 o 
 -13   0   5       94.33      -19.88     42.56 o 
 -12   0   5      723.83      697.77     62.44 o 
 -11   0   5        6.14      -26.47     29.63 o 
 -10   0   5      609.11      774.51     52.37 o 
  -9   0   5      262.25      247.10     23.96 o 
  -8   0   5      475.93      474.34    100.31 o 
  -7   0   5     2299.50     2040.14     55.32 o 
  -6   0   5       28.60       24.59     17.89 o 
  -5   0   5       37.54      -16.10     18.93 o 
  -4   0   5     2512.09     2197.43     67.48 o 
  -3   0   5        7.56        6.50     14.19 o 
  -2   0   5     8501.18     9668.28    201.02 o 
  -1   0   5    17865.40    19668.19    368.34 o 
   0   0   5    33574.04    33261.01    669.66 o 
   1   0   5    13770.55    13848.14    285.54 o 
   2   0   5     1870.02     1571.22     73.32 o 
   3   0   5      222.93      239.94     21.71 o 
   4   0   5      141.91      153.17     21.94 o 
   5   0   5      227.83      200.42     26.20 o 
   6   0   5      545.54      537.20     31.62 o 
   7   0   5     1353.57     1578.93     61.58 o 
   8   0   5     5902.29     5895.60    264.11 o 
   9   0   5    11274.35    10856.40    338.53 o 
  10   0   5     4049.81     4002.21    187.47 o 
  11   0   5       70.64      -90.08    112.52 o 
  12   0   5      303.44      390.42    156.03 o 
 -16   1   5     4767.85     4898.26    185.30 o 
 -15   1   5     2592.70     2373.16    131.21 o 
 -14   1   5        7.85      -37.96     41.05 o 
 -13   1   5     1488.85     1304.46     83.82 o 
 -12   1   5     6208.00     5896.05    199.71 o 
 -11   1   5      605.33      542.09     48.22 o 
 -10   1   5     4425.65     4287.29    106.42 o 
  -9   1   5     3556.37     3591.43     84.15 o 
  -8   1   5     1757.60     1671.33     93.71 o 
  -7   1   5     3521.21     3074.36     73.70 o 
  -6   1   5      655.38      580.58     44.14 o 
  -5   1   5      744.94      847.41     52.90 o 
  -4   1   5     2722.30     3208.26     88.32 o 
  -3   1   5      886.49      750.69     42.68 o 
  -2   1   5     3604.09     4007.49     87.80 o 
  -1   1   5    36494.12    38243.32    764.47 o 
   0   1   5    21846.46    20893.30    425.77 o 
   1   1   5    19003.34    17963.98    367.76 o 
   2   1   5     4682.60     4831.24    146.91 o 
   3   1   5     3337.32     3202.57    135.95 o 
   4   1   5     4509.56     4174.36    105.98 o 
   5   1   5     3659.15     3609.14    121.00 o 
   6   1   5      120.26       91.56     23.80 o 
   7   1   5     3456.37     3449.39     95.53 o 
   8   1   5     7401.01     7204.29    175.15 o 
   9   1   5    16898.02    16259.07    593.33 o 
  10   1   5    10056.54     9960.66    390.26 o 
  11   1   5     1054.07      981.48     88.42 o 
  12   1   5      772.81      682.31    176.90 o 
 -16   2   5     2131.69     1988.59    113.87 o 
 -15   2   5      954.61      913.39    108.90 o 
 -14   2   5     1008.68      940.28     76.03 o 
 -13   2   5     5879.36     5703.31    198.38 o 
 -12   2   5    12053.31    11877.35    359.37 o 
 -11   2   5     9610.10     9391.13    256.97 o 
 -10   2   5     2986.11     3602.95     94.46 o 
  -9   2   5     2917.85     3600.56     84.66 o 
  -8   2   5     2717.94     2607.53     70.98 o 
  -7   2   5     2157.16     1918.93     53.47 o 
  -6   2   5      177.35      176.64     24.48 o 
  -5   2   5     1989.77     1801.67     56.20 o 
  -4   2   5     7401.55     7072.11    170.42 o 
  -3   2   5    17823.83    16672.05    343.77 o 
  -2   2   5     4183.89     4191.88    124.50 o 
  -1   2   5      682.62      732.63     34.96 o 
   0   2   5     6221.22     6037.10    135.47 o 
   1   2   5      755.00      681.20     32.07 o 
   2   2   5     3985.16     4237.55    108.25 o 
   3   2   5    19354.83    18846.31    417.86 o 
   5   2   5    12588.03    11841.34    270.10 o 
   6   2   5     1438.03     1391.85     56.48 o 
   7   2   5      450.66      461.24     35.80 o 
   8   2   5     2282.75     2383.69    241.68 o 
   9   2   5     2917.39     2683.02    112.26 o 
  10   2   5     3354.57     3099.89    124.62 o 
  11   2   5       33.00      -11.17     56.01 o 
  12   2   5      871.52      861.76     91.23 o 
 -16   3   5     1353.80     1402.89    133.00 o 
 -15   3   5      644.91      550.85     67.20 o 
 -14   3   5      118.00      159.50     48.77 o 
 -13   3   5     5908.49     5449.16    192.60 o 
 -12   3   5     5082.01     5474.54    196.94 o 
 -11   3   5     9537.85     9827.23    301.81 o 
 -10   3   5     5912.21     6057.50    154.03 o 
  -9   3   5      433.28      510.43     45.46 o 
  -8   3   5     1043.18     1103.12     45.73 o 
  -7   3   5     4035.51     4031.37     91.28 o 
  -6   3   5     3194.99     2913.58     98.10 o 
  -5   3   5    19268.38    19239.67    413.88 o 
  -4   3   5    18366.57    17548.50    394.21 o 
  -3   3   5    48421.36    46323.43   1607.11 o 
  -2   3   5    14224.21    13885.39    356.43 o 
  -1   3   5     2057.44     1921.67     58.94 o 
   0   3   5      268.51      267.29     25.72 o 
   1   3   5     4396.22     4159.58    100.73 o 
   2   3   5      433.61      472.42     28.32 o 
   3   3   5     5240.14     5182.98    131.03 o 
   4   3   5     8173.61     8065.30    176.40 o 
   5   3   5     6490.27     5924.22    193.24 o 
   6   3   5     4089.79     3897.96    109.51 o 
   7   3   5       59.80       25.24     29.95 o 
   8   3   5     1273.83     1146.16     75.01 o 
   9   3   5      146.80       90.65     45.06 o 
  10   3   5       12.50       -4.19     40.20 o 
  11   3   5      411.18      373.13     65.49 o 
  12   3   5     1650.37     1716.41    126.98 o 
 -16   4   5      312.23      272.26     61.00 o 
 -15   4   5      974.64      846.91    131.98 o 
 -14   4   5      431.68      470.40     60.57 o 
 -13   4   5     1542.70     1485.68     89.32 o 
 -12   4   5     3787.93     3579.87    140.55 o 
 -11   4   5       37.05      108.69     41.67 o 
 -10   4   5      195.86      176.05     36.08 o 
  -9   4   5     2935.88     2785.79     72.69 o 
  -8   4   5    12304.72    11499.02    225.63 o 
  -7   4   5     4196.45     3906.89     90.27 o 
  -6   4   5     3623.41     3209.02     81.88 o 
  -5   4   5     5625.67     4977.07    110.24 o 
  -4   4   5     6252.71     5728.69    179.02 o 
  -3   4   5    33551.50    31989.56    797.69 o 
  -2   4   5     9693.63     9472.46    253.96 o 
  -1   4   5       96.57       83.29     24.68 o 
   0   4   5     6288.31     6430.18    147.36 o 
   1   4   5     4932.91     4293.71    105.65 o 
   2   4   5     4697.56     4498.34    121.43 o 
   3   4   5      685.10      764.96     42.80 o 
   4   4   5     2035.15     2046.88     58.57 o 
   5   4   5     2220.81     2169.04     61.09 o 
   6   4   5      170.56      133.99     45.23 o 
   7   4   5       24.63      -41.11     38.62 o 
   8   4   5     2962.95     2659.73    130.49 o 
   9   4   5     2652.02     2553.87    117.65 o 
  10   4   5      447.85      394.44     58.44 o 
  11   4   5      832.08      789.90     92.84 o 
  12   4   5     1513.98     1695.15    182.55 o 
 -16   5   5     1038.11     1134.51     90.80 o 
 -15   5   5     2344.59     2254.09    116.34 o 
 -14   5   5     2092.20     2114.54    109.93 o 
 -13   5   5      284.63      294.98     53.06 o 
 -12   5   5      161.63      168.52     49.34 o 
 -11   5   5     1582.47     1695.58     92.17 o 
 -10   5   5     1346.48     1253.35     78.02 o 
  -9   5   5     2151.08     1924.00     65.26 o 
  -8   5   5    12496.76    12272.70    256.75 o 
  -7   5   5    12141.92    11912.36    248.89 o 
  -6   5   5     5990.13     5735.26    129.65 o 
  -5   5   5     4528.59     4611.22    119.91 o 
  -4   5   5      172.28      143.81     22.79 o 
  -3   5   5     7183.23     7049.62    201.57 o 
  -2   5   5     4353.24     4178.22    146.99 o 
  -1   5   5      666.52      694.32     51.92 o 
   0   5   5    14418.74    14601.41    343.58 o 
   1   5   5    23827.98    23083.09    476.60 o 
   2   5   5    16107.53    15459.02    326.81 o 
   3   5   5     2530.21     2487.74     74.72 o 
   4   5   5       44.83       10.50     16.57 o 
   5   5   5     1319.45     1418.88     62.50 o 
   6   5   5       61.30       69.10     40.73 o 
   7   5   5     1052.11     1000.13     75.41 o 
   8   5   5     2845.93     2704.24    121.87 o 
   9   5   5     1248.50     1346.36     90.58 o 
  10   5   5      483.69      469.87    108.92 o 
  11   5   5       49.84       59.11     51.80 o 
 -16   6   5      653.78      669.63     78.01 o 
 -15   6   5     2608.02     2539.84    124.39 o 
 -14   6   5     2929.68     2771.48    127.66 o 
 -13   6   5      180.64      147.08     58.22 o 
 -12   6   5        3.14      -17.51     58.12 o 
 -11   6   5     3256.92     3093.56    128.75 o 
 -10   6   5     3153.19     2840.61    119.95 o 
  -9   6   5     3265.49     3352.84     91.42 o 
  -8   6   5     7175.26     6955.81    147.38 o 
  -7   6   5     3340.90     3503.70     86.46 o 
  -6   6   5       28.42       29.04     23.87 o 
  -5   6   5     1108.44     1138.41     49.49 o 
  -4   6   5     4369.03     4020.80    213.59 o 
  -3   6   5      580.02      539.67     47.70 o 
  -2   6   5     1604.61     1440.47     68.81 o 
  -1   6   5     1908.74     1740.78    111.23 o 
   0   6   5     8709.42     8153.50    192.86 o 
   1   6   5    24950.66    23997.02    717.33 o 
   2   6   5    27273.86    26874.57    553.14 o 
   3   6   5     7728.52     7405.87    172.39 o 
   4   6   5       65.45       68.85     24.12 o 
   5   6   5     4344.48     4282.80    157.25 o 
   6   6   5     1854.74     2317.62    235.69 o 
   7   6   5      500.15      697.57    106.52 o 
   8   6   5      136.42      197.30     53.23 o 
   9   6   5       41.36       49.75     51.49 o 
  10   6   5       69.55       70.27     54.83 o 
  11   6   5      415.48      456.52    110.94 o 
 -15   7   5      682.38      537.21     71.95 o 
 -14   7   5      751.58      702.71     89.75 o 
 -13   7   5      103.05       74.14     50.85 o 
 -12   7   5     1199.07     1383.74     92.79 o 
 -11   7   5     7698.81     7210.92    239.14 o 
 -10   7   5     4411.97     3980.25    150.96 o 
  -9   7   5      343.30      326.35     52.16 o 
  -8   7   5      148.37      183.21     27.74 o 
  -7   7   5      254.98      222.73     32.79 o 
  -6   7   5      111.59      160.35     31.17 o 
  -5   7   5     4038.61     3977.44    109.48 o 
  -4   7   5     8658.19     8165.29    230.88 o 
  -3   7   5     6270.95     5857.37    176.02 o 
  -2   7   5     9564.79     9484.14    261.88 o 
  -1   7   5     4333.99     4003.57    131.49 o 
   0   7   5     1343.13     1200.69     66.46 o 
   1   7   5     9509.00     8742.24    245.93 o 
   2   7   5     6480.82     5839.18    176.74 o 
   3   7   5     2007.62     1916.43     76.68 o 
   4   7   5     3691.45     3681.15    181.97 o 
   5   7   5    14354.14    14365.86    424.64 o 
   6   7   5    13945.59    14359.40    429.16 o 
   7   7   5     8466.79     9468.93    303.12 o 
   8   7   5       40.86       80.85     50.06 o 
   9   7   5      104.77       79.63     54.44 o 
  10   7   5       24.07      -32.54     53.39 o 
 -15   8   5       63.22      -77.87     51.92 o 
 -14   8   5      174.43      165.12     56.33 o 
 -13   8   5      992.17      985.25     83.45 o 
 -12   8   5     4844.72     4963.08    184.10 o 
 -11   8   5    12449.78    12290.36    375.87 o 
 -10   8   5     5260.48     5278.99    186.83 o 
  -9   8   5     2686.45     2560.91    112.63 o 
  -8   8   5       41.97       37.64     29.42 o 
  -7   8   5     3737.51     3606.27    148.73 o 
  -6   8   5      857.32      901.57     48.85 o 
  -5   8   5       23.86      -41.31     34.61 o 
  -4   8   5     2734.01     2806.12    110.52 o 
  -3   8   5     3639.23     3359.92    119.94 o 
  -2   8   5       88.22      110.35     38.41 o 
  -1   8   5     1029.08     1125.39     68.65 o 
   0   8   5      956.36     1070.71     77.04 o 
   1   8   5       45.07       27.56     36.04 o 
   2   8   5      279.43      241.38     48.86 o 
   3   8   5        9.26       29.52     34.98 o 
   4   8   5      768.69      914.91     93.26 o 
   5   8   5     9364.42     9238.19    375.24 o 
   6   8   5    16376.64    16642.31    492.14 o 
   7   8   5     7465.13     8578.28    282.26 o 
   8   8   5      791.41      981.38     83.97 o 
   9   8   5      732.22      924.02    117.10 o 
  10   8   5      756.12      766.94     87.62 o 
 -15   9   5     1830.35     1828.50    115.92 o 
 -14   9   5     1346.71     1437.99    102.76 o 
 -13   9   5     2065.64     2025.14    113.24 o 
 -12   9   5     1687.12     1822.58    108.02 o 
 -11   9   5     9338.05     9322.15    300.25 o 
 -10   9   5     9269.19     9502.86    301.15 o 
  -9   9   5      402.53      402.31     56.45 o 
  -8   9   5      496.95      639.23     45.93 o 
  -7   9   5     7986.60     7889.55    197.15 o 
  -6   9   5    12162.67    12134.42    333.12 o 
  -5   9   5     1871.16     1887.58     91.26 o 
  -4   9   5       38.72       -4.98     45.90 o 
  -3   9   5        6.86      -24.10     42.12 o 
  -2   9   5       20.04      -34.64     42.55 o 
  -1   9   5     2044.70     1770.66    101.63 o 
   0   9   5     4570.93     4212.72    145.61 o 
   1   9   5     2906.57     2959.30    115.26 o 
   2   9   5        1.07      -48.14     33.41 o 
   3   9   5       56.61       15.13     54.81 o 
   4   9   5      596.82      561.13     84.75 o 
   5   9   5     1821.54     1765.70    133.45 o 
   6   9   5     8082.89     8095.94    426.90 o 
   7   9   5     2434.78     2382.71    122.25 o 
   8   9   5        8.29      -45.34     51.27 o 
   9   9   5     1807.63     1793.00    146.10 o 
 -14  10   5     1730.93     1858.06    118.15 o 
 -13  10   5      279.61      320.11     64.85 o 
 -12  10   5      158.79      123.25     53.83 o 
 -11  10   5      396.85      354.04     70.64 o 
 -10  10   5     1016.86     1258.43     98.20 o 
  -9  10   5      563.69      647.27     92.58 o 
  -8  10   5     5766.05     5691.85    262.30 o 
  -7  10   5    12150.76    12133.29    336.98 o 
  -6  10   5    19734.69    19350.80    509.19 o 
  -5  10   5     3441.36     3820.19    199.68 o 
  -4  10   5       26.97       37.46     43.45 o 
  -3  10   5      547.68      562.14     66.63 o 
  -2  10   5       99.64      104.84     59.18 o 
  -1  10   5        0.50      -27.34     54.75 o 
   0  10   5     1743.78     1627.25     87.19 o 
   1  10   5     1233.32     1211.80     77.09 o 
   2  10   5       32.89       16.29     38.51 o 
   3  10   5       43.91      -15.58     62.12 o 
   4  10   5       30.03       38.35     63.52 o 
   5  10   5      158.14      461.01    109.07 o 
   6  10   5      666.87      711.70     96.85 o 
   7  10   5      294.62      175.71     98.00 o 
   8  10   5      511.56      568.73     98.71 o 
 -14  11   5      194.50      110.28    111.78 o 
 -13  11   5      224.16      315.32     84.62 o 
 -12  11   5      507.59      660.26    139.69 o 
 -11  11   5      864.30      690.02    118.72 o 
 -10  11   5      288.11      257.23     83.60 o 
  -9  11   5        4.07      -81.54     80.92 o 
  -8  11   5     2673.26     2531.55    161.01 o 
  -7  11   5    13618.73    13161.56    364.91 o 
  -6  11   5    14314.47    14449.55    449.63 o 
  -5  11   5     6800.76     6811.06    240.82 o 
  -3  11   5    10215.25     9126.40    888.35 o 
  -2  11   5    10089.03    10537.11    344.51 o 
  -1  11   5     3944.34     4821.55    188.28 o 
   0  11   5     1043.04     1143.92     76.38 o 
   1  11   5      246.88      242.39     68.60 o 
   2  11   5      870.84     1178.17    115.87 o 
   3  11   5     1253.86     1230.04    119.95 o 
   4  11   5     3936.64     3542.28    197.41 o 
   5  11   5      262.94      213.78     77.68 o 
   6  11   5       44.41        1.79     66.46 o 
   7  11   5      264.94      256.72    142.64 o 
 -13  12   5        3.22      -38.91     72.83 o 
 -12  12   5     2395.24     2459.83    194.62 o 
 -11  12   5     1352.74     1362.81    132.67 o 
 -10  12   5      114.71      121.97     77.87 o 
  -9  12   5      354.14      293.49     85.38 o 
  -8  12   5        0.46      -59.02     64.25 o 
  -7  12   5     4829.85     4673.64    239.07 o 
  -6  12   5     7173.70     7280.06    298.07 o 
  -5  12   5     2482.65     2686.73    158.55 o 
  -4  12   5      424.44      645.10     85.71 o 
  -3  12   5    11991.13    12321.27    397.07 o 
  -2  12   5    17831.41    18964.26    579.30 o 
  -1  12   5    14651.05    15548.72    608.01 o 
   0  12   5     1223.35     1207.30    161.45 o 
   1  12   5        0.67        5.53     42.54 o 
   2  12   5     1008.08     1328.26    125.99 o 
   3  12   5      703.36      570.89     98.34 o 
   4  12   5      187.68      201.62     81.82 o 
   5  12   5      515.39      473.79     94.47 o 
   6  12   5        3.19       95.10     88.50 o 
 -12  13   5        1.99      -12.13     72.59 o 
 -11  13   5       91.11      231.51     84.80 o 
 -10  13   5      131.76      212.72     84.61 o 
  -9  13   5      270.43      260.51     87.63 o 
  -8  13   5      223.97      171.98     82.76 o 
  -7  13   5      219.07      122.86    106.32 o 
  -5  13   5      998.68      997.92    123.46 o 
  -4  13   5       22.85      104.83     55.29 o 
  -3  13   5     5300.37     5098.73    203.96 o 
  -2  13   5    12081.39    12069.97    456.73 o 
  -1  13   5    12237.33    12643.66    410.92 o 
   0  13   5     3160.27     3363.40    195.22 o 
   1  13   5      201.60      192.61     75.99 o 
   2  13   5     1084.49      923.37    204.12 o 
   3  13   5     1765.77     1665.81    147.48 o 
   4  13   5      501.64      442.87     98.30 o 
   5  13   5      839.59      858.28    119.91 o 
 -11  14   5      270.34      278.59    135.46 o 
 -10  14   5      403.02      517.61    152.68 o 
  -9  14   5      880.19     1020.06    191.08 o 
  -8  14   5     1451.23     1641.73    224.25 o 
  -7  14   5      542.02      434.90    109.43 o 
  -6  14   5       59.97      -55.03    114.39 o 
  -5  14   5       56.02      174.98     82.18 o 
  -4  14   5       55.45       87.89     54.59 o 
  -3  14   5     1707.56     1640.95    114.11 o 
  -2  14   5     4443.45     4638.33    195.58 o 
  -1  14   5     2497.03     2563.77    138.23 o 
   0  14   5      250.33      294.60     83.09 o 
   1  14   5     1834.94     1763.43    152.32 o 
   2  14   5     5973.04     5485.42    278.48 o 
   3  14   5     7970.29     7212.65    339.94 o 
   4  14   5      932.33     1022.53    285.53 o 
 -10  15   5      705.62      715.37    138.71 o 
  -9  15   5       84.46       75.44     90.40 o 
  -8  15   5      138.60      146.07     95.13 o 
  -7  15   5        2.52     -105.94    135.70 o 
  -6  15   5      888.51      739.80    173.16 o 
  -5  15   5      324.45      401.65    142.64 o 
  -4  15   5      815.50      724.74     86.07 o 
  -3  15   5       26.22       19.48     55.25 o 
  -2  15   5     1207.72      983.22     94.57 o 
  -1  15   5     1938.78     2005.65    159.99 o 
   0  15   5      543.72      488.47    143.53 o 
   1  15   5     1622.39     1371.90    181.28 o 
   2  15   5     5644.32     5338.39    376.94 o 
   3  15   5     8484.08     8272.17    384.06 o 
  -8  16   5      974.17     1111.26    148.12 o 
  -7  16   5      248.99      329.69    221.40 o 
  -6  16   5     1303.64     1233.77    148.92 o 
  -5  16   5     2880.13     3083.23    286.37 o 
  -4  16   5     2377.60     2536.28    269.04 o 
  -3  16   5     1402.15     1447.41    115.27 o 
  -2  16   5        4.59      -13.73     51.42 o 
  -1  16   5      629.02      626.17    104.66 o 
   0  16   5      169.41      159.93    143.82 o 
  -1 -19   6      770.80      697.01    120.94 o 
   0 -19   6        1.75       37.63    113.21 o 
   1 -19   6     1318.63     1369.90    148.98 o 
  -4 -18   6     4234.84     3956.67    274.31 o 
  -3 -18   6     5376.21     5246.96    210.41 o 
  -2 -18   6     3274.52     3330.15    211.72 o 
  -1 -18   6        4.29       12.83     79.47 o 
   0 -18   6      265.59      416.09     99.12 o 
   1 -18   6      890.74      786.41    119.91 o 
   2 -18   6     1759.69     1770.32    162.86 o 
   3 -18   6       43.39      -67.72    119.07 o 
   4 -18   6      596.91      497.99    166.81 o 
   5 -18   6       72.08       21.75     81.48 o 
  -6 -17   6     2292.87     2300.99    178.03 o 
  -5 -17   6      828.03      909.94    199.84 o 
  -4 -17   6     1656.44     1812.00    108.95 o 
  -3 -17   6     2322.59     2258.15    117.72 o 
  -2 -17   6     1584.51     1410.84     96.09 o 
  -1 -17   6        3.49        8.80     70.83 o 
   0 -17   6     4728.34     4789.85    256.67 o 
   1 -17   6     7895.08     7334.69    346.48 o 
   2 -17   6     4560.79     4167.39    234.37 o 
   3 -17   6     1044.59     1031.10    125.62 o 
   4 -17   6        1.71       76.46    100.46 o 
   5 -17   6     1983.94     2197.13    174.36 o 
   6 -17   6       36.74       29.03     81.02 o 
  -8 -16   6     1940.05     1807.88    122.37 o 
  -7 -16   6     1254.93     1282.11    175.12 o 
  -6 -16   6      337.07      382.75     67.76 o 
  -5 -16   6       44.70       99.42     66.01 o 
  -4 -16   6      703.02      738.34     75.40 o 
  -3 -16   6     1094.93     1107.73     83.80 o 
  -2 -16   6      456.18      425.37     60.64 o 
  -1 -16   6      895.83     1014.11     80.53 o 
   0 -16   6     5401.57     5062.55    285.04 o 
   1 -16   6    17138.32    15635.75    624.12 o 
   2 -16   6     9943.21     9164.89    400.02 o 
   3 -16   6     1703.65     1771.39    153.48 o 
   4 -16   6       59.23      -34.01     66.06 o 
   5 -16   6     1567.27     1617.98    201.27 o 
   6 -16   6     2523.14     2645.39    174.96 o 
   7 -16   6      712.88      811.18    110.91 o 
   8 -16   6      194.75       52.81     76.25 o 
  -9 -15   6      366.37      313.56     74.39 o 
  -8 -15   6      119.88      151.37     60.66 o 
  -7 -15   6     1076.55     1151.41    100.43 o 
  -6 -15   6       43.40       94.73     63.72 o 
  -5 -15   6      583.05      508.43     63.83 o 
  -4 -15   6     1048.19     1029.51    119.38 o 
  -3 -15   6     2573.41     2346.04    114.25 o 
  -2 -15   6      430.64      497.76     61.03 o 
  -1 -15   6     1601.26     1931.99    101.75 o 
   0 -15   6     4467.53     4785.26    168.64 o 
   1 -15   6     4596.45     4910.03    249.67 o 
   2 -15   6     9579.89     8591.75    374.40 o 
   3 -15   6     3043.11     3022.76    324.02 o 
   4 -15   6     1319.39     1357.04    221.99 o 
   5 -15   6     6625.62     6725.28    311.97 o 
   6 -15   6     6469.05     6938.32    352.77 o 
   7 -15   6     4219.07     4577.07    235.22 o 
   8 -15   6      199.86      259.59     82.12 o 
   9 -15   6        5.35      -26.24     79.30 o 
 -10 -14   6     4965.78     4739.75    200.01 o 
  -9 -14   6     2085.19     2283.88    151.86 o 
  -8 -14   6       22.22      -10.66     51.96 o 
  -7 -14   6     1257.24     1437.34    101.31 o 
  -6 -14   6     2033.43     2105.31    107.11 o 
  -5 -14   6       37.07      -36.44     40.37 o 
  -4 -14   6      710.51      877.36     72.87 o 
  -3 -14   6      931.68     1019.88    122.51 o 
  -2 -14   6      234.55      423.53     56.53 o 
  -1 -14   6      321.44      441.29     55.38 o 
   0 -14   6      335.41      394.85     52.82 o 
   1 -14   6       89.84       66.78     39.48 o 
   2 -14   6      174.79      199.17     73.53 o 
   3 -14   6      292.23      293.05     78.99 o 
   4 -14   6      826.52      899.54    105.19 o 
   5 -14   6    12991.75    12837.36    511.17 o 
   6 -14   6    17103.15    17148.56    657.86 o 
   7 -14   6     7863.25     7748.06    336.20 o 
   8 -14   6      909.91     1158.63    113.07 o 
   9 -14   6      113.22      219.25     72.72 o 
 -11 -13   6     2987.91     3021.51    153.95 o 
 -10 -13   6     6139.19     6163.67    234.65 o 
  -9 -13   6     2067.26     2117.71    149.69 o 
  -8 -13   6       29.60       80.91     50.61 o 
  -7 -13   6     3423.64     3224.06    141.84 o 
  -6 -13   6     5616.09     5487.98    184.00 o 
  -5 -13   6     3202.86     3116.02    125.13 o 
  -4 -13   6       73.50      -44.16     39.46 o 
  -3 -13   6       49.40       76.59     42.15 o 
  -2 -13   6     1344.52     1347.18     84.09 o 
  -1 -13   6     2147.04     2362.98    103.79 o 
   0 -13   6     2009.80     2016.68     96.46 o 
   1 -13   6        6.35      -32.02     32.50 o 
   2 -13   6      128.16      142.83     40.20 o 
   3 -13   6      790.80      825.72     96.39 o 
   4 -13   6     1940.96     1994.75    136.87 o 
   5 -13   6     8978.19     9225.45    382.25 o 
   6 -13   6    11447.86    11143.03    447.71 o 
   7 -13   6    10151.30    10009.30    408.53 o 
   8 -13   6     1226.69     1440.23    118.56 o 
   9 -13   6     2083.60     2326.10    148.57 o 
  10 -13   6     4163.69     4211.13    208.86 o 
 -12 -12   6      578.74      587.57     83.03 o 
 -11 -12   6      451.03      477.80     76.59 o 
 -10 -12   6     1361.86     1354.02    102.72 o 
  -9 -12   6      175.88      287.29     62.92 o 
  -8 -12   6      523.13      580.30     71.80 o 
  -7 -12   6    10035.15     9131.36    446.72 o 
  -6 -12   6     9298.36     8959.80    265.14 o 
  -5 -12   6     3427.27     3298.58    126.47 o 
  -4 -12   6     1529.00     1583.40     85.48 o 
  -3 -12   6       20.23       40.10     38.20 o 
  -2 -12   6      292.69      343.83     48.24 o 
  -1 -12   6     1234.97     1291.01     76.16 o 
   0 -12   6     1518.94     1792.09     87.79 o 
   1 -12   6     3411.97     3403.63    125.33 o 
   2 -12   6     1626.49     1638.90     82.95 o 
   3 -12   6      374.65      502.54     77.51 o 
   4 -12   6      226.95      243.95     65.43 o 
   5 -12   6      289.23      317.20     69.09 o 
   6 -12   6     2044.40     2020.02    131.85 o 
   7 -12   6     2925.98     2673.53    153.41 o 
   8 -12   6       96.41      147.25     60.69 o 
   9 -12   6     1407.00     1665.41    119.68 o 
  10 -12   6     9322.21     9337.31    375.43 o 
  11 -12   6     7088.35     7319.19    305.94 o 
 -13 -11   6      104.03      114.59     64.96 o 
 -12 -11   6     1053.39     1053.31    120.91 o 
 -11 -11   6      374.03      309.19     64.10 o 
 -10 -11   6       14.55       11.98     51.23 o 
  -9 -11   6      170.78      142.29     55.35 o 
  -8 -11   6     3999.58     4802.98    183.88 o 
  -7 -11   6    12618.72    12087.16    336.61 o 
  -6 -11   6    18249.59    18071.17    543.30 o 
  -5 -11   6     9972.47    10062.80    286.97 o 
  -4 -11   6     1549.75     1792.22     88.06 o 
  -3 -11   6     2036.26     2087.57     93.92 o 
  -2 -11   6     5105.63     4959.45    160.93 o 
  -1 -11   6     1709.93     1862.62     87.50 o 
   0 -11   6      597.00      634.84     55.98 o 
   1 -11   6      307.32      294.54     44.00 o 
   2 -11   6     1419.33     1502.65     76.84 o 
   3 -11   6    11479.04    11137.89    303.89 o 
   4 -11   6     7332.56     7237.55    351.79 o 
   5 -11   6      867.93      961.12     90.56 o 
   6 -11   6      125.94      156.32     54.99 o 
   7 -11   6     2255.14     2219.43    132.24 o 
   8 -11   6        1.53        8.91     46.97 o 
   9 -11   6     1422.43     1517.06    111.66 o 
  10 -11   6     5480.91     5560.69    242.03 o 
  11 -11   6     6121.45     5652.10    243.02 o 
 -13 -10   6      407.18      500.50     77.79 o 
 -12 -10   6     2526.12     2418.52    133.50 o 
 -11 -10   6     2347.06     2198.05    125.64 o 
 -10 -10   6      163.98      137.86     59.39 o 
  -9 -10   6       30.98      397.60     64.43 o 
  -8 -10   6     1078.54     1006.38    152.29 o 
  -7 -10   6     3214.58     3392.38    459.20 o 
  -6 -10   6     3020.80     3149.44    120.12 o 
  -5 -10   6     3665.51     3486.61    126.04 o 
  -4 -10   6      893.07      915.02     63.40 o 
  -3 -10   6     8951.25     9120.58    266.32 o 
  -2 -10   6    18432.11    18648.24    487.49 o 
  -1 -10   6    10547.62    10890.49    299.32 o 
   0 -10   6     4591.20     4603.23    146.34 o 
   1 -10   6        3.59      -10.74     27.90 o 
   2 -10   6      118.48      126.04     25.97 o 
   3 -10   6      177.04      200.73     26.69 o 
   4 -10   6     2219.07     2100.71    100.37 o 
   5 -10   6     1493.04     1601.06    109.16 o 
   6 -10   6      370.99      344.36     62.30 o 
   7 -10   6     3331.52     3202.76    159.73 o 
   8 -10   6     1397.17     1481.33    103.08 o 
   9 -10   6       50.81       12.60     46.30 o 
  10 -10   6     1417.80     1448.29    101.66 o 
  11 -10   6     1870.21     1962.62    113.90 o 
 -14  -9   6      561.05      799.02     90.33 o 
 -13  -9   6      349.86      398.27     72.60 o 
 -12  -9   6      175.16      180.14     60.57 o 
 -11  -9   6      525.47      508.22     74.31 o 
 -10  -9   6        4.91      -47.08     46.46 o 
  -9  -9   6     1719.54     1623.11    221.90 o 
  -8  -9   6       17.48       61.72     31.34 o 
  -7  -9   6       28.68      -37.99     34.27 o 
  -6  -9   6      970.51     1047.46     66.82 o 
  -5  -9   6     3364.55     3040.62    182.95 o 
  -4  -9   6     2038.13     2040.80     88.64 o 
  -3  -9   6    14475.22    14315.18    381.18 o 
  -2  -9   6    22125.97    21886.17    562.84 o 
  -1  -9   6    20857.47    21559.48    553.95 o 
   0  -9   6     4595.63     5065.94    155.00 o 
   1  -9   6     1682.20     1624.42     75.28 o 
   2  -9   6     1718.60     1868.34     62.29 o 
   3  -9   6      331.00      404.77     31.33 o 
   4  -9   6      333.48      400.02     29.87 o 
   5  -9   6       85.78      125.37     53.40 o 
   6  -9   6     1543.77     1581.85    126.55 o 
   7  -9   6     7301.53     7173.20    288.49 o 
   8  -9   6     5005.88     4999.75    234.79 o 
   9  -9   6     1621.06     1649.12    182.76 o 
  10  -9   6      891.80      913.70     76.57 o 
  11  -9   6     1151.89     1059.34    112.32 o 
  12  -9   6     1660.12     1837.93    144.12 o 
 -14  -8   6     2694.24     2874.51    225.04 o 
 -13  -8   6     3625.93     3728.37    163.62 o 
 -12  -8   6     1188.35     1168.22    114.93 o 
 -11  -8   6     1505.41     1456.06    149.61 o 
 -10  -8   6      372.62      284.47     58.43 o 
  -9  -8   6     2540.69     2535.33    118.60 o 
  -8  -8   6     1738.77     1845.47     75.97 o 
  -7  -8   6     1770.91     1762.19    154.97 o 
  -6  -8   6      536.09      495.06     48.16 o 
  -5  -8   6     1531.71     1601.95     76.40 o 
  -4  -8   6     1003.15     1119.88     63.10 o 
  -3  -8   6     4071.91     4024.45    131.48 o 
  -2  -8   6    24091.53    24568.70    625.12 o 
  -1  -8   6    15293.16    15608.18    406.97 o 
   0  -8   6     4543.32     4564.73    139.91 o 
   1  -8   6     4902.93     5015.18    121.83 o 
   2  -8   6    17557.71    17945.50    405.50 o 
   3  -8   6     7271.67     7199.85    266.19 o 
   4  -8   6     1504.06     1628.18     54.12 o 
   5  -8   6     1173.18     1334.11     61.32 o 
   6  -8   6      755.01      832.70     49.12 o 
   7  -8   6     6995.27     7127.91    281.38 o 
   8  -8   6     9141.39     9717.63    367.36 o 
   9  -8   6     2688.66     2722.86    130.96 o 
  10  -8   6       13.97      -11.52     48.83 o 
  11  -8   6     1659.65     1461.58    121.97 o 
 -15  -7   6     3616.07     3648.75    167.46 o 
 -14  -7   6     7805.03     7851.23    276.07 o 
 -13  -7   6     8716.79     9412.59    370.74 o 
 -12  -7   6     5412.39     5289.01    199.57 o 
 -11  -7   6      609.59      448.91     65.16 o 
 -10  -7   6      418.60      464.48     59.53 o 
  -9  -7   6       80.68       80.71     33.84 o 
  -8  -7   6      727.54      677.39     47.54 o 
  -7  -7   6      978.67      836.50     61.87 o 
  -6  -7   6      492.61      373.08     43.59 o 
  -5  -7   6     8266.13     7990.34    224.80 o 
  -4  -7   6     5386.37     5585.98    166.37 o 
  -3  -7   6     3527.17     3876.33    124.12 o 
  -2  -7   6     3852.71     4155.41    187.57 o 
  -1  -7   6     9119.22     9225.87    251.20 o 
   0  -7   6     2037.96     2545.64     80.23 o 
   1  -7   6     8760.31     9197.25    201.86 o 
   2  -7   6    29147.10    31547.66    640.88 o 
   3  -7   6    28881.13    30048.50    626.92 o 
   4  -7   6     5183.61     5431.04    138.43 o 
   5  -7   6      275.75      330.60     43.29 o 
   6  -7   6      539.92      596.82     40.57 o 
   7  -7   6      296.55      354.44     33.27 o 
   8  -7   6        9.53      150.21    111.63 o 
   9  -7   6       64.38       66.41     38.29 o 
  10  -7   6     2079.75     2040.23    147.66 o 
 -15  -6   6     2325.56     2465.36    133.61 o 
 -14  -6   6     4454.11     4445.79    182.36 o 
 -13  -6   6     6684.84     6991.89    246.90 o 
 -12  -6   6     2644.66     2679.26    127.31 o 
 -11  -6   6     1164.76     1238.09     85.34 o 
 -10  -6   6      726.01      662.42     67.09 o 
  -9  -6   6     1228.65     1303.31     56.21 o 
  -8  -6   6     3809.84     3905.73    107.89 o 
  -7  -6   6       25.27      -41.14     27.43 o 
  -6  -6   6     1463.95     1070.22    143.07 o 
  -5  -6   6     7713.46     7799.13    246.47 o 
  -4  -6   6     5587.01     5099.77    151.61 o 
  -3  -6   6       80.07       31.93     27.06 o 
  -2  -6   6      228.23      213.36     32.41 o 
  -1  -6   6    13269.54    14895.10    314.34 o 
   0  -6   6    10536.34    11811.45    252.28 o 
   1  -6   6      173.33      220.22     23.14 o 
   2  -6   6     6784.04     6951.09    184.73 o 
   3  -6   6    11355.06    11828.47    249.32 o 
   4  -6   6    10190.12    10079.16    503.44 o 
   5  -6   6      198.26      266.07     29.77 o 
   6  -6   6     5647.77     6027.82    262.50 o 
   7  -6   6     5862.31     6356.20    208.66 o 
   8  -6   6     2085.06     2114.59     71.92 o 
   9  -6   6     1226.78     1170.19    103.56 o 
 -15  -5   6       40.92       16.88     53.22 o 
 -14  -5   6     2053.25     2045.89    116.76 o 
 -13  -5   6     2854.51     2586.88    127.64 o 
 -12  -5   6      537.40      442.28     61.55 o 
 -11  -5   6     1182.47     1125.88     82.32 o 
 -10  -5   6     9948.72     9983.63    367.45 o 
  -9  -5   6    15361.16    15596.62    349.68 o 
  -8  -5   6    10078.99    10214.44    237.50 o 
  -7  -5   6     3015.71     2909.62    117.24 o 
  -6  -5   6     1463.55     1877.63     77.47 o 
  -5  -5   6     2581.88     2366.75    151.21 o 
  -4  -5   6     2505.74     2503.65     89.38 o 
  -3  -5   6     5267.34     6145.74    174.97 o 
  -2  -5   6    14356.44    15592.83    427.15 o 
  -1  -5   6    18780.08    20467.67    422.47 o 
   0  -5   6    16184.09    17204.38    356.83 o 
   1  -5   6     5626.57     5876.66    134.14 o 
   2  -5   6      221.63      553.25     82.59 o 
   3  -5   6     3824.76     3806.21    126.25 o 
   4  -5   6     7092.50     8006.64    252.62 o 
   5  -5   6      292.02      302.66     29.39 o 
   6  -5   6     8079.42     8510.53    231.07 o 
   7  -5   6    14428.18    15498.31    390.88 o 
   8  -5   6     9170.60     9714.31    402.19 o 
   9  -5   6      599.31      624.03     68.91 o 
 -16  -4   6      815.05      886.12     97.38 o 
 -15  -4   6      341.53      281.74     94.71 o 
 -14  -4   6      164.00      162.53     69.98 o 
 -13  -4   6     1404.89     1442.75     97.09 o 
 -12  -4   6      983.18      892.41     75.21 o 
 -11  -4   6     1253.71     1131.58    115.55 o 
 -10  -4   6     7367.03     7919.51    268.88 o 
  -9  -4   6    20282.70    20090.16    382.12 o 
  -8  -4   6     7312.34     7510.14    168.06 o 
  -7  -4   6      306.94      403.45     31.62 o 
  -6  -4   6      412.85      427.76     31.69 o 
  -5  -4   6      472.44      542.04     45.11 o 
  -4  -4   6     1154.26     1062.01     84.49 o 
  -3  -4   6        5.84        6.73     24.95 o 
  -2  -4   6     7757.35     8207.47    189.32 o 
  -1  -4   6    36090.01    40807.38    822.10 o 
   0  -4   6    45175.57    50956.76   1022.83 o 
   1  -4   6    30033.88    33160.68    670.14 o 
   2  -4   6     2353.92     2461.75     65.00 o 
   3  -4   6     1448.70     1312.05     50.91 o 
   4  -4   6     5118.00     5629.84    235.36 o 
   5  -4   6     1876.06     1907.20     67.10 o 
   6  -4   6      446.42      584.97     35.81 o 
   7  -4   6     5087.94     6024.29    244.15 o 
   8  -4   6     4656.54     4833.31    199.43 o 
   9  -4   6      522.00      603.06     63.30 o 
 -16  -3   6      257.44      151.92     58.17 o 
 -15  -3   6     1023.16     1062.83    141.20 o 
 -14  -3   6       46.02       40.09     47.61 o 
 -13  -3   6     4531.78     4141.38    173.95 o 
 -12  -3   6     4716.20     4620.91    171.79 o 
 -11  -3   6      432.65      404.80     61.98 o 
 -10  -3   6      189.68      171.57     26.33 o 
  -9  -3   6     3065.36     2847.27    185.98 o 
  -8  -3   6     4565.81     4636.31    127.60 o 
  -7  -3   6     1317.21     1294.69     49.71 o 
  -6  -3   6     8651.37     8327.46    184.96 o 
  -5  -3   6    10154.84     9337.10    246.02 o 
  -4  -3   6     8144.49     8296.41    198.78 o 
  -3  -3   6     1066.88      982.22     51.30 o 
  -2  -3   6      920.56      862.17     37.53 o 
  -1  -3   6    11611.79    12684.25    340.78 o 
   0  -3   6    27697.38    30507.18    642.02 o 
   1  -3   6     8013.61     7996.08    220.69 o 
   2  -3   6      592.72      792.06     32.21 o 
   3  -3   6     8387.36     8463.95    246.54 o 
   4  -3   6    20892.20    22255.59    685.44 o 
   5  -3   6    13010.35    14063.83    355.72 o 
   6  -3   6     1533.07     1966.09     87.74 o 
   7  -3   6     1528.74     1657.60     89.35 o 
   8  -3   6      497.35      557.77     50.38 o 
 -16  -2   6       14.15       54.40     48.95 o 
 -15  -2   6        2.37      -37.02     54.76 o 
 -14  -2   6      946.73      932.13     80.09 o 
 -13  -2   6     3459.57     3455.69    142.90 o 
 -12  -2   6     5336.14     5266.49    198.87 o 
 -11  -2   6     2601.31     2703.76    117.01 o 
 -10  -2   6      193.46      165.02     25.58 o 
  -9  -2   6      685.47      553.38     36.29 o 
  -8  -2   6      652.74      531.21     31.50 o 
  -7  -2   6      394.99      506.91     32.38 o 
  -6  -2   6    15066.65    14795.17    335.12 o 
  -5  -2   6    32379.23    33979.38    746.55 o 
  -4  -2   6    12510.16    13148.83    370.87 o 
  -3  -2   6      274.18      320.15     29.73 o 
  -2  -2   6     5760.52     6901.95    169.22 o 
  -1  -2   6       43.92       37.61     18.50 o 
   0  -2   6      661.92      689.26     32.50 o 
   1  -2   6     1356.01     1471.08     68.60 o 
   2  -2   6      308.61      436.89     24.87 o 
   3  -2   6    17296.27    17410.82    614.41 o 
   4  -2   6    36746.88    38662.00    952.24 o 
   5  -2   6    42559.79    44194.03   1084.02 o 
   6  -2   6     3344.48     3489.59    101.97 o 
   7  -2   6      220.18      261.56     67.83 o 
   8  -2   6     1309.02     1370.12     77.59 o 
 -16  -1   6      863.66      840.56     79.10 o 
 -15  -1   6     1654.69     1601.04     98.46 o 
 -14  -1   6      529.26      570.17     70.63 o 
 -13  -1   6     3426.16     3455.84    142.42 o 
 -12  -1   6     6920.94     7212.33    281.18 o 
 -11  -1   6     4931.28     5062.61    237.97 o 
 -10  -1   6      978.58     1046.43     52.61 o 
  -9  -1   6     4480.85     4337.43    106.96 o 
  -8  -1   6    13282.26    12053.56    377.55 o 
  -7  -1   6     4931.14     5120.45    139.07 o 
  -6  -1   6      472.09      538.99     34.13 o 
  -5  -1   6     5393.68     5259.46    124.09 o 
  -4  -1   6     7529.00     7517.43    166.52 o 
  -3  -1   6     2400.39     2995.38    142.92 o 
  -2  -1   6     7436.06     9337.04    233.33 o 
  -1  -1   6    18067.34    20652.75    422.74 o 
   0  -1   6     7461.98     7618.82    166.48 o 
   1  -1   6       59.01      163.00     21.81 o 
   2  -1   6       51.58       38.27     15.89 o 
   3  -1   6     6800.01     6329.86    272.34 o 
   4  -1   6    21487.99    21640.72    540.17 o 
   5  -1   6    17421.08    17476.62    438.91 o 
   6  -1   6      552.94      630.06     48.40 o 
   7  -1   6     2470.37     2415.96     77.63 o 
   8  -1   6     4149.06     4729.98    283.91 o 
   9  -1   6     2346.14     2644.40    139.74 o 
 -16   0   6     4859.57     4868.75    188.13 o 
 -15   0   6      886.79      843.80     76.64 o 
 -14   0   6      178.23      204.47     53.09 o 
 -13   0   6      216.98      183.79     51.75 o 
 -12   0   6       31.57       -2.87     38.61 o 
 -11   0   6      218.01      318.66     93.32 o 
 -10   0   6      337.97      471.27     39.41 o 
  -9   0   6    11076.19    10326.28    513.04 o 
  -8   0   6    19903.84    19142.59    397.90 o 
  -7   0   6    16795.62    15919.13    319.08 o 
  -6   0   6     8230.91     8173.29    284.01 o 
  -5   0   6     4689.58     5099.53    220.81 o 
  -4   0   6      117.57       49.11     22.00 o 
  -3   0   6      189.30      227.66     30.45 o 
  -2   0   6    10346.08    12067.66    275.87 o 
  -1   0   6    22662.42    24944.80    547.88 o 
   0   0   6    22891.16    23204.07    512.38 o 
   1   0   6     1802.77     1873.36     54.97 o 
   2   0   6       31.93       36.52     16.19 o 
   3   0   6       18.70        8.61     14.70 o 
   4   0   6     6394.39     6129.65    167.90 o 
   5   0   6     5054.02     4818.98    136.02 o 
   6   0   6        1.06       11.84     21.40 o 
   7   0   6       12.90       36.41     22.74 o 
   8   0   6    13293.29    13216.64    397.77 o 
   9   0   6    12020.48    11240.39    617.14 o 
  10   0   6     7645.52     7742.62    438.17 o 
 -16   1   6     2741.57     2781.75    133.02 o 
 -15   1   6      601.61      636.08     69.81 o 
 -14   1   6      171.03      141.60     52.08 o 
 -13   1   6     2070.12     1799.77     98.11 o 
 -12   1   6     2923.51     3003.24    126.30 o 
 -11   1   6      613.58      644.63    111.01 o 
 -10   1   6    10907.98    10267.61    236.50 o 
  -9   1   6    14036.64    12736.72    726.70 o 
  -8   1   6    28252.77    26681.56    526.28 o 
  -7   1   6    25701.00    23867.36    472.89 o 
  -6   1   6     2965.27     2893.46     79.64 o 
  -5   1   6     6362.63     5723.74    240.09 o 
  -4   1   6     8228.38     7760.05    204.80 o 
  -3   1   6     5017.10     5110.40    148.06 o 
  -2   1   6       80.24      113.78     21.46 o 
  -1   1   6     4955.03     4975.86    153.22 o 
   0   1   6     8241.03     8255.72    180.20 o 
   1   1   6      648.26      790.54     34.99 o 
   2   1   6       15.49        3.79     10.69 o 
   3   1   6      194.66      177.66     20.03 o 
   4   1   6      408.54      425.84     31.92 o 
   5   1   6      828.91      827.97     51.69 o 
   6   1   6        5.91       27.79     24.85 o 
   7   1   6     3829.24     3752.68    113.82 o 
   8   1   6    12050.99    11993.57    439.65 o 
   9   1   6    13638.17    12893.05    470.07 o 
  10   1   6     6521.57     6187.91    243.45 o 
  11   1   6      237.21      187.04     65.07 o 
 -16   2   6     1749.02     1712.84    108.55 o 
 -15   2   6      227.37      182.72     55.39 o 
 -14   2   6      788.76      810.45     74.15 o 
 -13   2   6     1887.09     1990.52    105.23 o 
 -12   2   6     5760.78     5782.39    248.03 o 
 -11   2   6      350.88      390.08     54.01 o 
 -10   2   6     1739.31     2831.58    157.81 o 
  -9   2   6     3818.63     4324.39    283.27 o 
  -8   2   6    10297.51    10491.95    208.22 o 
  -7   2   6     6226.19     5781.50    123.67 o 
  -6   2   6      464.99      580.96     39.56 o 
  -5   2   6     9384.38     8805.64    209.65 o 
  -4   2   6    42937.96    41972.72   1171.17 o 
  -3   2   6    42075.83    41048.21   1147.62 o 
  -2   2   6    11005.69    11256.12    267.20 o 
  -1   2   6     2636.89     2711.03     74.54 o 
   0   2   6      223.56      309.04     33.49 o 
   1   2   6      216.85      278.46     24.31 o 
   2   2   6     3432.23     3462.23     94.86 o 
   3   2   6     5075.22     4825.72    139.21 o 
   4   2   6     3495.35     3338.87     92.45 o 
   5   2   6     1212.82     1199.96     81.12 o 
   6   2   6      245.98      282.78     36.41 o 
   7   2   6       16.77       11.80     43.59 o 
   8   2   6     1919.24     1701.59    102.37 o 
   9   2   6     3988.95     3779.80    203.92 o 
  10   2   6     1263.91     1412.52    164.40 o 
  11   2   6       34.39       32.58     63.50 o 
  12   2   6     2439.98     2508.62    185.86 o 
 -16   3   6     3189.63     3115.05    200.37 o 
 -15   3   6      301.93      312.05     67.84 o 
 -14   3   6      246.20      250.86     55.51 o 
 -13   3   6     2849.91     2877.23    126.39 o 
 -12   3   6     2127.53     2515.43    157.74 o 
 -11   3   6     1838.66     1845.10     97.82 o 
 -10   3   6      116.63      124.64     24.63 o 
  -9   3   6        1.08       37.95     20.94 o 
  -8   3   6     3765.95     3628.37    100.73 o 
  -7   3   6     4773.10     4407.03    128.47 o 
  -6   3   6      167.94      161.68     21.99 o 
  -5   3   6    10263.79     9232.54    441.49 o 
  -4   3   6    44638.38    42875.19   1198.47 o 
  -3   3   6    65744.92    64533.66   1583.52 o 
  -2   3   6    15446.75    14369.10    420.63 o 
  -1   3   6     5380.53     5238.08    124.70 o 
   0   3   6      266.63      227.97     27.70 o 
   1   3   6     4633.04     4635.61    112.28 o 
   2   3   6       57.37       39.91     18.35 o 
   3   3   6       37.02        4.66     14.54 o 
   4   3   6      372.35      387.08     28.69 o 
   5   3   6       51.55       52.69     20.81 o 
   6   3   6      361.67      304.27     58.21 o 
   7   3   6     1106.60     1347.97    325.21 o 
   8   3   6        9.37       26.56     48.65 o 
   9   3   6      391.09      420.42     88.89 o 
  10   3   6       99.28       70.73     51.36 o 
  11   3   6      835.31      940.78     83.04 o 
 -16   4   6     2628.17     2524.83    159.46 o 
 -15   4   6     2737.90     2821.17    190.06 o 
 -14   4   6      437.10      331.92     59.48 o 
 -13   4   6       10.48      -25.13     42.16 o 
 -12   4   6      557.17      649.87     95.33 o 
 -11   4   6       58.76       80.75     41.47 o 
 -10   4   6      763.70      753.37     55.28 o 
  -9   4   6     2987.84     2966.34     83.13 o 
  -8   4   6      979.32      953.38     55.91 o 
  -7   4   6     1652.85     1520.60     51.18 o 
  -6   4   6      491.87      459.56     60.07 o 
  -5   4   6    10222.16    10184.36    247.20 o 
  -4   4   6    17021.35    16354.29    478.11 o 
  -3   4   6    23904.13    21718.56    551.77 o 
  -2   4   6     8794.37     8059.94    223.33 o 
  -1   4   6      268.25      307.17     36.21 o 
   0   4   6     6109.57     5560.66    132.47 o 
   1   4   6    15788.63    14975.05    316.67 o 
   2   4   6    15135.34    14475.88    307.22 o 
   3   4   6     7043.30     6774.21    191.79 o 
   4   4   6      492.65      496.26     33.37 o 
   5   4   6     1456.50     1386.51    153.55 o 
   6   4   6     3757.52     3671.39    173.17 o 
   7   4   6      938.76      976.76     88.73 o 
   8   4   6      314.67      410.41     66.64 o 
   9   4   6     1346.33     1279.33     98.77 o 
  10   4   6     1061.73     1083.80     93.47 o 
  11   4   6       54.19       22.55     57.39 o 
 -16   5   6     6238.69     6382.54    231.39 o 
 -15   5   6     6848.70     7031.71    246.21 o 
 -14   5   6     4918.24     5134.21    234.91 o 
 -13   5   6      384.55      463.88     63.13 o 
 -12   5   6      375.39      405.76     59.83 o 
 -11   5   6      679.87      751.02     67.31 o 
 -10   5   6      756.28      807.34     66.95 o 
  -9   5   6     3019.65     3051.68     80.45 o 
  -8   5   6     1458.81     1373.25     59.73 o 
  -7   5   6      138.46       69.10     28.45 o 
  -6   5   6       14.52       -5.84     22.77 o 
  -5   5   6      202.53      160.82     26.37 o 
  -4   5   6     3249.58     3264.01     91.90 o 
  -3   5   6     8796.52     8490.40    236.48 o 
  -2   5   6     2018.43     1868.26     78.42 o 
  -1   5   6     6022.81     6017.91    176.34 o 
   0   5   6    19420.86    17972.14    464.14 o 
   1   5   6    37903.46    36414.46    739.78 o 
   2   5   6    17133.74    16502.45    403.21 o 
   3   5   6     4672.56     4396.87    113.13 o 
   4   5   6      165.44       82.05     27.49 o 
   5   5   6      139.87      120.06     55.71 o 
   6   5   6       84.01       31.18     53.44 o 
   7   5   6      131.67      244.19     80.03 o 
   8   5   6       13.11      -11.91     58.33 o 
   9   5   6     2322.27     2199.22    130.30 o 
  10   5   6     2026.20     1960.07    250.59 o 
 -16   6   6     5857.13     6134.94    227.23 o 
 -15   6   6     7260.05     6949.30    244.84 o 
 -14   6   6     2858.41     2914.28    133.25 o 
 -13   6   6        1.90      -61.59     43.27 o 
 -12   6   6     1123.03     1289.56     88.67 o 
 -11   6   6     3241.57     3345.84    136.83 o 
 -10   6   6     6514.99     6480.42    217.70 o 
  -9   6   6      295.00      294.98     39.60 o 
  -8   6   6      421.34      460.17     52.43 o 
  -7   6   6     1779.38     1846.39     69.38 o 
  -6   6   6     1513.56     1417.67     59.12 o 
  -5   6   6     2746.76     2535.90     79.98 o 
  -4   6   6       63.71       40.22     32.64 o 
  -3   6   6     1837.10     1874.06     82.19 o 
  -2   6   6      508.79      635.28     51.24 o 
  -1   6   6     1417.07     1611.97     74.61 o 
   0   6   6    10284.77     9797.39    270.36 o 
   1   6   6    29031.68    26899.40    801.50 o 
   2   6   6    15347.68    14629.89    350.30 o 
   3   6   6     2906.39     3050.17     98.94 o 
   4   6   6       51.28      100.74     54.31 o 
   5   6   6     1568.54     1495.48    110.81 o 
   6   6   6     2000.73     2160.42    134.29 o 
   7   6   6     1563.31     1500.95    115.95 o 
   8   6   6      684.83      791.73     90.32 o 
   9   6   6     2026.19     1846.32    125.85 o 
  10   6   6     2701.86     2514.63    151.07 o 
 -15   7   6     4145.18     3774.27    162.70 o 
 -14   7   6      120.98       87.82     73.97 o 
 -13   7   6      854.88      894.52     80.01 o 
 -12   7   6     6980.05     7179.72    242.24 o 
 -11   7   6     7364.92     7306.35    243.87 o 
 -10   7   6     5655.91     5398.55    189.61 o 
  -9   7   6     4039.30     3997.83    117.80 o 
  -8   7   6      775.60      688.05     46.96 o 
  -7   7   6      128.69      145.98     31.73 o 
  -6   7   6     2282.21     2279.12     77.46 o 
  -5   7   6     1975.73     1928.14     86.51 o 
  -4   7   6      672.12      830.21     88.92 o 
  -3   7   6      779.28      854.60     75.20 o 
  -2   7   6     2694.52     2648.58    103.56 o 
  -1   7   6     1452.64     1348.73     88.51 o 
   0   7   6       69.47       92.33     36.93 o 
   1   7   6     8184.73     7694.38    223.04 o 
   2   7   6     5200.27     4611.78    149.22 o 
   3   7   6       65.61      141.12     37.40 o 
   4   7   6     6819.21     6947.40    295.60 o 
   5   7   6     5804.09     5686.15    254.31 o 
   6   7   6     7990.62     8287.92    344.39 o 
   7   7   6     5553.46     5677.74    257.43 o 
   8   7   6     1772.95     1780.55    128.54 o 
   9   7   6     1664.06     1521.01    125.51 o 
 -15   8   6      185.78      172.89     63.83 o 
 -14   8   6       71.04       51.61     52.56 o 
 -13   8   6     2302.76     2293.84    186.05 o 
 -12   8   6     7389.09     7626.14    256.99 o 
 -11   8   6    11901.68    11686.34    362.47 o 
 -10   8   6     6002.96     5967.87    207.10 o 
  -9   8   6      136.14      151.20     46.21 o 
  -8   8   6      359.39      309.53     37.98 o 
  -7   8   6     1149.44     1223.47     58.63 o 
  -6   8   6     1770.23     1688.95     91.97 o 
  -5   8   6     1664.99     1657.89     84.97 o 
  -4   8   6      771.03      942.51     66.07 o 
  -3   8   6     2052.28     2232.65     96.37 o 
  -2   8   6     9611.89     9328.12    266.33 o 
  -1   8   6     7515.54     7054.76    243.22 o 
   0   8   6     1536.55     1358.78     87.75 o 
   1   8   6      376.51      432.04     51.38 o 
   2   8   6     1729.72     1736.94     83.67 o 
   3   8   6      403.55      361.19    105.43 o 
   4   8   6     5003.58     4903.71    230.66 o 
   5   8   6     7941.39     7877.35    333.01 o 
   6   8   6     6760.27     6269.92    282.26 o 
   7   8   6     3417.68     3439.30    189.41 o 
   8   8   6      118.03      149.27     70.72 o 
   9   8   6        7.86       10.99     71.66 o 
 -15   9   6       25.52       20.38     71.77 o 
 -14   9   6      304.49      294.11     97.98 o 
 -13   9   6       47.84       30.50     48.59 o 
 -12   9   6     4748.24     4697.13    182.63 o 
 -11   9   6    12437.60    12249.18    430.17 o 
 -10   9   6     5137.84     4998.21    222.58 o 
  -9   9   6       34.24       97.44     65.54 o 
  -8   9   6     5290.16     5626.37    152.63 o 
  -7   9   6     6144.51     6029.61    160.01 o 
  -6   9   6     5666.09     5393.48    186.41 o 
  -5   9   6     6138.99     5868.52    187.42 o 
  -4   9   6     1629.20     1956.85     92.34 o 
  -3   9   6     2728.13     2794.63    113.59 o 
  -2   9   6      994.83     1150.28     75.40 o 
  -1   9   6     5130.81     4909.02    191.88 o 
   0   9   6      784.01      820.65     65.15 o 
   1   9   6      145.91      129.15     79.69 o 
   2   9   6      844.25      885.33     66.04 o 
   3   9   6      114.68      128.31     70.38 o 
   4   9   6        0.17       97.26     65.22 o 
   5   9   6      829.49     1479.24    125.95 o 
   6   9   6     3967.62     3910.25    207.10 o 
   7   9   6      917.84      995.63    112.24 o 
   8   9   6      259.99      178.20     80.66 o 
 -14  10   6      362.32      236.31     64.91 o 
 -13  10   6      301.63      210.66     59.43 o 
 -12  10   6      557.52      412.46     65.69 o 
 -11  10   6     1349.12     1551.16     96.45 o 
 -10  10   6       79.82      139.39     72.81 o 
  -9  10   6      494.99      570.45    105.78 o 
  -8  10   6     5739.21     5592.86    265.60 o 
  -7  10   6    13928.85    13699.11    378.05 o 
  -6  10   6    10529.45    10123.90    291.73 o 
  -5  10   6     5533.10     5648.01    184.34 o 
  -4  10   6      304.56      403.91    109.86 o 
  -3  10   6      162.68      199.72     46.46 o 
  -2  10   6      210.45      194.64     60.89 o 
  -1  10   6      466.13      419.99     76.79 o 
   0  10   6      734.92      700.36     82.84 o 
   1  10   6     3531.75     3236.21    148.10 o 
   2  10   6     5081.73     5009.03    242.82 o 
   3  10   6     2440.05     2668.32    165.47 o 
   4  10   6     2899.44     3016.33    178.30 o 
   5  10   6       20.97      144.00     83.87 o 
   6  10   6     1816.63     2087.04    151.16 o 
   7  10   6      445.09      360.39     89.29 o 
 -13  11   6      958.11     1181.75    128.18 o 
 -12  11   6       42.20       40.91     73.78 o 
 -11  11   6      134.45      138.40     69.97 o 
 -10  11   6      100.24      148.59     74.96 o 
  -9  11   6      238.67      232.34     80.68 o 
  -8  11   6     1995.45     1847.21    148.19 o 
  -7  11   6    13425.24    12739.98    357.90 o 
  -6  11   6    15519.59    14964.72    412.73 o 
  -4  11   6      659.19      732.48     68.23 o 
  -3  11   6     2567.69     2478.56    126.54 o 
  -2  11   6     2009.00     2168.64    103.86 o 
  -1  11   6     1775.57     1822.74     96.39 o 
   0  11   6     4521.43     4242.84    154.09 o 
   1  11   6     3004.24     3019.99    177.85 o 
   2  11   6     7443.27     7098.65    320.37 o 
   3  11   6     4797.90     4890.93    244.89 o 
   4  11   6     2290.28     2324.90    162.06 o 
   5  11   6      674.26      620.40    134.03 o 
   6  11   6     2758.54     2967.80    283.17 o 
   7  11   6     2167.83     2369.79    167.17 o 
 -13  12   6      333.67      224.41     93.02 o 
 -12  12   6       20.96       14.46     74.48 o 
 -11  12   6      411.74      495.85    101.70 o 
 -10  12   6     2188.94     2135.54    164.71 o 
  -9  12   6     1542.05     1499.93    140.63 o 
  -8  12   6       36.67      -10.16     72.01 o 
  -7  12   6     2939.69     2829.62    180.13 o 
  -6  12   6     5745.45     5578.24    188.66 o 
  -5  12   6     1047.44     1272.99     84.26 o 
  -4  12   6      888.10     1026.24     89.63 o 
  -3  12   6     3417.48     3338.42    135.74 o 
  -2  12   6    10849.25    10661.10    311.16 o 
  -1  12   6     4639.32     4965.59    179.04 o 
   0  12   6      641.52      655.07     67.46 o 
   1  12   6      593.65      684.64    150.13 o 
   2  12   6     2216.45     2292.67    163.67 o 
   3  12   6     1739.94     1731.51    146.22 o 
   4  12   6     1181.43     1129.13    126.69 o 
   5  12   6      689.04      912.52    161.79 o 
   6  12   6     4213.65     4146.92    232.14 o 
 -12  13   6     1307.34     1378.08    144.82 o 
 -11  13   6     2215.62     2270.47    178.47 o 
 -10  13   6     4713.96     4359.76    241.13 o 
  -9  13   6     5983.42     6037.49    296.29 o 
  -8  13   6      813.43     1064.15    127.69 o 
  -7  13   6       60.76       89.76     88.75 o 
  -6  13   6      592.28      352.33    137.92 o 
  -5  13   6      803.10      756.69     96.42 o 
  -4  13   6      659.63      765.11     88.99 o 
  -3  13   6     4168.11     4156.90    159.49 o 
  -2  13   6     8027.23     8084.57    254.38 o 
  -1  13   6     5145.23     5400.52    189.79 o 
   0  13   6       39.53       96.40     68.12 o 
   1  13   6       75.21       29.67    110.50 o 
   2  13   6      244.29      269.75     83.95 o 
   3  13   6      715.86      672.65    105.57 o 
   4  13   6      142.90      119.26     81.99 o 
 -11  14   6     1681.35     1846.77    164.08 o 
 -10  14   6     2269.25     2401.12    277.90 o 
  -9  14   6     1994.39     2275.70    268.45 o 
  -8  14   6     2078.73     1959.41    247.58 o 
  -7  14   6      130.07     -145.89     97.26 o 
  -6  14   6     2504.99     2407.65    225.78 o 
  -5  14   6     3702.03     3923.29    186.82 o 
  -4  14   6     1260.64     1463.26    134.25 o 
  -3  14   6       20.76       91.86     48.72 o 
  -2  14   6     1572.83     1588.37    101.04 o 
  -1  14   6     1185.82     1360.99    133.74 o 
   0  14   6      110.22      128.07     81.72 o 
   1  14   6     1678.14     1981.48    164.26 o 
   2  14   6     1501.23     1241.97    170.16 o 
   3  14   6     2130.61     2091.26    209.04 o 
  -9  15   6        0.40       31.35     87.35 o 
  -8  15   6       72.96       90.61     91.47 o 
  -7  15   6     1112.25     1131.15    194.87 o 
  -6  15   6     6466.10     6266.90    318.55 o 
  -5  15   6     7449.27     7413.34    355.48 o 
  -4  15   6     2675.12     2703.85    130.51 o 
  -3  15   6        7.93       15.65     50.90 o 
  -2  15   6     3017.48     2910.50    156.56 o 
  -1  15   6     2196.85     2099.79    189.21 o 
   0  15   6      135.92      145.63     85.14 o 
   1  15   6      267.94      210.16     90.24 o 
  -6  16   6     2077.98     2224.39    395.10 o 
  -5  16   6     5074.90     4551.47    264.53 o 
  -4  16   6     3134.09     3065.29    304.73 o 
  -3  16   6      116.24      218.20     62.50 o 
  -2  16   6     1254.92     1157.24    132.94 o 
  -5 -18   7     1070.43      809.01    121.61 o 
  -4 -18   7     5708.76     5405.89    303.94 o 
  -3 -18   7     9410.34     9452.04    299.76 o 
  -2 -18   7     4663.15     4584.48    258.20 o 
  -1 -18   7      117.16      253.19     91.87 o 
   0 -18   7     1116.11      938.67    127.33 o 
   1 -18   7     3576.86     3307.28    211.99 o 
   2 -18   7     1618.09     1700.62    166.61 o 
   3 -18   7      468.81      384.33     99.83 o 
   4 -18   7       41.35      102.01     86.77 o 
  -7 -17   7      231.63       96.80     84.45 o 
  -6 -17   7      489.60      382.87    100.59 o 
  -5 -17   7       73.27      -25.67     65.78 o 
  -4 -17   7      752.93      595.40     70.78 o 
  -3 -17   7     3197.30     3192.03    139.47 o 
  -2 -17   7     1645.90     1725.30    105.71 o 
  -1 -17   7       67.31       65.50     90.81 o 
   0 -17   7     3960.78     4006.99    231.44 o 
   1 -17   7    12597.62    11676.76    492.95 o 
   2 -17   7     6452.35     5921.50    296.48 o 
   3 -17   7     2299.01     2578.94    187.03 o 
   4 -17   7      614.21      605.83    106.86 o 
   5 -17   7       64.75      167.99     81.99 o 
   6 -17   7     1075.53     1174.84    129.76 o 
  -8 -16   7      313.16      224.29     70.91 o 
  -7 -16   7      925.16      709.29     84.13 o 
  -6 -16   7     1149.26     1092.42    185.07 o 
  -5 -16   7     2305.19     2226.16    114.31 o 
  -4 -16   7      480.46      543.33     79.14 o 
  -3 -16   7      752.26      656.05     68.82 o 
  -2 -16   7      290.36      264.54     63.23 o 
  -1 -16   7      527.04      587.50     66.94 o 
   0 -16   7     4412.06     4351.69    237.34 o 
   1 -16   7    10660.42    10146.66    435.52 o 
   2 -16   7    10225.14     9624.49    417.24 o 
   3 -16   7     1770.59     1721.12    146.88 o 
   4 -16   7       65.31       95.16     71.01 o 
   5 -16   7       71.59      136.94     85.84 o 
   6 -16   7     1168.50     1166.89    124.20 o 
   7 -16   7      723.80      785.55    110.30 o 
  -9 -15   7      888.89      903.41     96.89 o 
  -8 -15   7      207.11      124.75     62.75 o 
  -7 -15   7      127.71       59.54     70.34 o 
  -6 -15   7     1816.11     1764.24    146.37 o 
  -5 -15   7     1515.95     1575.29     96.96 o 
  -4 -15   7      468.73      434.01     60.84 o 
  -3 -15   7      317.95      380.14     58.57 o 
  -2 -15   7      999.77     1052.12     78.77 o 
  -1 -15   7       58.46       39.25     42.67 o 
   0 -15   7      864.42      890.39     79.74 o 
   1 -15   7     4123.13     4036.55    220.69 o 
   2 -15   7     5165.65     5068.27    253.08 o 
   3 -15   7     1885.43     2007.16    153.15 o 
   4 -15   7      484.20      583.98    113.55 o 
   5 -15   7     3039.43     3099.43    217.36 o 
   6 -15   7     3675.64     3549.99    201.64 o 
   7 -15   7     1007.62     1006.43    226.52 o 
   8 -15   7      116.21       59.67     70.17 o 
 -10 -14   7     6395.05     6540.55    247.94 o 
  -9 -14   7     4217.65     3864.29    217.95 o 
  -8 -14   7      615.15      647.19     79.49 o 
  -7 -14   7       34.24       88.00     68.63 o 
  -6 -14   7      373.51      390.21     58.05 o 
  -5 -14   7        0.27      -10.45     42.15 o 
  -4 -14   7      167.53       11.80     43.99 o 
  -3 -14   7     2157.39     2453.45    130.55 o 
  -2 -14   7     6974.58     7757.46    239.90 o 
  -1 -14   7     9630.94     9488.31    279.97 o 
   0 -14   7     1793.87     1862.32     95.78 o 
   1 -14   7        1.82      -96.06     64.04 o 
   2 -14   7     1708.27     1851.95    161.20 o 
   3 -14   7        0.76      -55.88     55.91 o 
   4 -14   7     1177.72     1344.91    123.54 o 
   5 -14   7     9011.30     8928.65    380.22 o 
   6 -14   7     6863.61     7093.57    397.32 o 
   7 -14   7     1438.14     1735.35    137.63 o 
   8 -14   7       98.99      157.07     69.67 o 
   9 -14   7       29.82      100.62     70.33 o 
 -11 -13   7     5860.03     6099.00    236.98 o 
 -10 -13   7     2163.69     2499.84    138.23 o 
  -9 -13   7      300.63      303.22     73.95 o 
  -8 -13   7      363.75      437.08     68.11 o 
  -7 -13   7     2037.33     1605.47    180.35 o 
  -6 -13   7     3159.54     3052.12    126.05 o 
  -5 -13   7     2572.55     2443.69    110.62 o 
  -4 -13   7     1646.17     1834.78    118.38 o 
  -3 -13   7     3536.42     3795.10    140.20 o 
  -2 -13   7     5717.64     6240.54    198.76 o 
  -1 -13   7     3913.68     4260.26    149.49 o 
   0 -13   7     1450.39     1665.49     87.11 o 
   1 -13   7       71.00      148.59     41.27 o 
   2 -13   7     4749.32     4291.00    216.09 o 
   3 -13   7     1779.96     1796.56    134.41 o 
   4 -13   7       81.98      -17.80     53.97 o 
   5 -13   7      487.23      491.26     84.71 o 
   6 -13   7     4515.75     4478.07    426.11 o 
   7 -13   7      776.11      717.04     92.16 o 
   8 -13   7      154.94      191.61     63.62 o 
   9 -13   7     1427.32     1435.45    119.11 o 
 -12 -12   7      162.63       99.95     65.56 o 
 -11 -12   7      786.82      707.13     85.97 o 
 -10 -12   7     1125.29     1299.73    101.92 o 
  -9 -12   7       17.73       76.42     54.02 o 
  -8 -12   7     2495.80     2664.31    167.52 o 
  -7 -12   7     6178.49     6470.04    207.59 o 
  -6 -12   7     3766.97     3969.12    144.51 o 
  -5 -12   7      591.26      530.46     57.28 o 
  -4 -12   7      176.90      183.61     45.79 o 
  -3 -12   7      872.67      923.25     67.62 o 
  -2 -12   7      565.63      702.24     61.00 o 
  -1 -12   7      896.01      977.85     68.36 o 
   0 -12   7       50.86      149.45     39.62 o 
   1 -12   7     1301.02     1738.54    112.90 o 
   2 -12   7     8134.92     8398.00    243.80 o 
   3 -12   7    14098.10    13403.59    521.19 o 
   4 -12   7     5609.85     5324.13    393.33 o 
   5 -12   7      373.67      394.29     73.03 o 
   6 -12   7     1288.68     1546.30    119.31 o 
   7 -12   7      249.94      250.56     65.66 o 
   8 -12   7      341.53      367.72     70.06 o 
   9 -12   7     1822.04     1840.40    129.79 o 
  10 -12   7     1953.82     1753.47    126.74 o 
 -13 -11   7     1520.72     1603.76    119.17 o 
 -12 -11   7      751.63      857.64    146.99 o 
 -11 -11   7      549.63      727.35     83.26 o 
 -10 -11   7     1199.30     1097.61     94.31 o 
  -9 -11   7      126.52      312.78     63.47 o 
  -8 -11   7     2982.20     3694.97    199.47 o 
  -7 -11   7    14710.70    14541.16    399.48 o 
  -6 -11   7    11126.13    11387.29    321.76 o 
  -5 -11   7     6041.52     5581.14    178.64 o 
  -4 -11   7       75.06       -0.26     37.86 o 
  -3 -11   7     1464.39     1703.45     86.62 o 
  -2 -11   7      753.10      824.98     62.33 o 
  -1 -11   7      893.62      929.24     64.46 o 
   0 -11   7      203.80      230.99     57.14 o 
   1 -11   7     4653.33     4769.35    153.95 o 
   2 -11   7     8274.01     8327.59    238.14 o 
   3 -11   7     9660.68     9652.43    460.27 o 
   4 -11   7     4337.81     4240.36    203.21 o 
   5 -11   7       65.28      195.91     57.01 o 
   6 -11   7      790.71      864.58     87.91 o 
   7 -11   7     1895.60     2045.20    170.36 o 
   8 -11   7      583.25      611.55     77.23 o 
   9 -11   7      232.07      234.16     62.75 o 
  10 -11   7      684.45      689.05     82.25 o 
 -13 -10   7      834.36     1126.54    100.18 o 
 -12 -10   7      617.10      515.75     77.42 o 
 -11 -10   7      444.37      525.63     74.89 o 
 -10 -10   7     2690.42     2466.02    128.46 o 
  -9 -10   7     4042.04     4564.66    179.66 o 
  -8 -10   7     1544.65     1179.25    163.71 o 
  -7 -10   7     2417.04     2476.66    141.71 o 
  -6 -10   7     5128.36     4695.95    158.03 o 
  -5 -10   7     3274.01     3379.82    125.37 o 
  -4 -10   7        4.59       -3.17     34.08 o 
  -3 -10   7     7342.52     7442.50    220.39 o 
  -2 -10   7     5122.20     5343.36    232.94 o 
  -1 -10   7     2147.42     1936.81     86.12 o 
   0 -10   7       37.09       40.99     55.61 o 
   1 -10   7     3516.44     3560.85    122.19 o 
   2 -10   7    14737.79    15510.79    338.55 o 
   3 -10   7     3228.59     3346.43    114.38 o 
   4 -10   7      301.39      448.45     68.31 o 
   5 -10   7      691.44      705.90     79.11 o 
   6 -10   7     8774.91     8667.93    347.04 o 
   7 -10   7     8286.22     7963.26    363.20 o 
   8 -10   7     8503.23     7822.86    314.88 o 
   9 -10   7     1295.40     1456.41    104.94 o 
  10 -10   7      231.53      278.38     53.97 o 
  11 -10   7       62.34        6.66     47.01 o 
 -14  -9   7       58.78       55.77     61.71 o 
 -13  -9   7      150.30      105.81     64.63 o 
 -12  -9   7      776.25      625.33     76.26 o 
 -11  -9   7     3534.95     3569.87    156.86 o 
 -10  -9   7     9835.08     9898.66    352.56 o 
  -9  -9   7     4494.11     4688.50    180.17 o 
  -8  -9   7     3800.04     3344.16    249.92 o 
  -7  -9   7      122.60       86.40     41.04 o 
  -6  -9   7     2229.19     2280.77     97.90 o 
  -5  -9   7     4430.64     4048.41    162.54 o 
  -4  -9   7      612.60      538.93     51.54 o 
  -3  -9   7     2416.08     2234.09     93.42 o 
  -2  -9   7     8964.30     8833.94    249.13 o 
  -1  -9   7     1853.56     1735.54     79.59 o 
   0  -9   7       26.37       92.30     31.94 o 
   1  -9   7       90.36       93.33     27.19 o 
   2  -9   7      194.11      308.53     28.73 o 
   3  -9   7     1379.82     1554.01     62.77 o 
   4  -9   7      749.30      853.63    118.21 o 
   5  -9   7     3319.70     3056.52    154.49 o 
   6  -9   7    13451.21    13172.91    494.00 o 
   7  -9   7    16802.22    16593.64    610.34 o 
   8  -9   7     9828.61     9526.34    367.72 o 
   9  -9   7     2218.46     2055.72    113.97 o 
  10  -9   7       58.50        0.12     51.39 o 
  11  -9   7      514.14      546.36     88.50 o 
 -14  -8   7     1719.31     1877.03    124.34 o 
 -13  -8   7     1389.55     1506.95    132.84 o 
 -12  -8   7     1354.98     1187.09    126.75 o 
 -11  -8   7     2050.75     2342.71    160.30 o 
 -10  -8   7     6614.87     7038.83    243.81 o 
  -9  -8   7     6522.80     6104.14    210.65 o 
  -8  -8   7     1868.78     1926.03    109.21 o 
  -7  -8   7      201.27      222.92     42.46 o 
  -6  -8   7     9465.38     9801.03    274.24 o 
  -5  -8   7    20945.42    20782.70    538.11 o 
  -4  -8   7     9749.40     9775.95    271.69 o 
  -3  -8   7       11.80      -33.63     29.57 o 
  -2  -8   7     1256.59     1303.79     67.70 o 
  -1  -8   7     1152.46     1218.21     77.88 o 
   0  -8   7     1834.06     1678.79     73.96 o 
   1  -8   7     3735.38     3628.46     96.40 o 
   2  -8   7     5098.36     5176.98    144.38 o 
   3  -8   7      537.18      548.74     32.81 o 
   4  -8   7      157.24      189.49     24.18 o 
   5  -8   7      796.71      876.10     63.61 o 
   6  -8   7    10601.01     9649.07    370.19 o 
   7  -8   7    15524.01    15381.63    564.20 o 
   8  -8   7    12403.51    12274.08    456.21 o 
   9  -8   7      728.22      751.31     68.71 o 
  10  -8   7      598.09      681.13     91.45 o 
  11  -8   7     3305.80     3339.28    217.46 o 
 -15  -7   7      799.13      813.30     92.15 o 
 -14  -7   7     2802.60     2647.35    139.49 o 
 -13  -7   7     2558.61     2744.06    138.96 o 
 -12  -7   7      696.82      737.39     79.73 o 
 -11  -7   7       54.71       35.01     48.63 o 
 -10  -7   7     1725.09     1803.26    125.22 o 
  -9  -7   7     2781.33     2661.34     92.22 o 
  -8  -7   7     1250.76     1216.76     68.74 o 
  -7  -7   7     3124.76     2943.92    203.50 o 
  -6  -7   7    18775.87    18589.24    482.18 o 
  -5  -7   7    27132.15    27429.83    695.84 o 
  -4  -7   7     9605.28     8985.45    248.98 o 
  -3  -7   7     4081.12     3649.20    120.96 o 
  -2  -7   7      893.31      995.07     57.19 o 
  -1  -7   7     1246.40     1235.53     61.54 o 
   0  -7   7      291.80      393.96     29.28 o 
   1  -7   7     3676.50     4248.36    140.39 o 
   2  -7   7     2797.30     3148.93     84.51 o 
   3  -7   7     2158.09     2285.25     67.11 o 
   4  -7   7        9.94       -6.14     16.94 o 
   5  -7   7     2194.23     2011.14    110.72 o 
   6  -7   7        9.65       -2.18     26.47 o 
   7  -7   7      854.64     1007.59     76.41 o 
   8  -7   7      673.48      785.44     68.52 o 
   9  -7   7      347.74      429.70     71.37 o 
  10  -7   7     5627.91     5176.32    306.85 o 
 -15  -6   7      708.05      712.85     93.85 o 
 -14  -6   7     2281.54     2478.42    160.54 o 
 -13  -6   7     1656.57     1701.67    136.14 o 
 -12  -6   7       21.02       -2.48     46.40 o 
 -11  -6   7     1696.36     1755.66    102.48 o 
 -10  -6   7       56.86       99.33     57.73 o 
  -9  -6   7      934.92      957.02     55.29 o 
  -8  -6   7       36.71        5.33     31.26 o 
  -7  -6   7     4110.76     3737.54    321.79 o 
  -6  -6   7    14877.68    14076.90    550.98 o 
  -5  -6   7    35205.64    34932.27    875.41 o 
  -4  -6   7    18270.25    18945.23    487.93 o 
  -3  -6   7     1746.62     1870.10     77.87 o 
  -2  -6   7     1866.38     1883.07     76.02 o 
  -1  -6   7    12922.21    13407.51    286.51 o 
   0  -6   7    14389.66    14846.08    313.93 o 
   1  -6   7     1911.60     2188.28     65.30 o 
   2  -6   7      145.20       76.20     25.14 o 
   3  -6   7      720.08      799.66     36.61 o 
   4  -6   7      153.94       87.75     28.03 o 
   5  -6   7     4115.10     4175.92    126.06 o 
   6  -6   7     3162.39     3371.28    109.68 o 
   7  -6   7      257.01      345.11     39.25 o 
   8  -6   7       26.52       52.12     37.41 o 
   9  -6   7      320.68      263.43     59.07 o 
 -15  -5   7        0.66      -11.29     51.45 o 
 -14  -5   7      526.04      375.04     86.99 o 
 -13  -5   7       24.78      -49.54     48.14 o 
 -12  -5   7      113.69       61.96     48.84 o 
 -11  -5   7     4832.38     4524.62    172.14 o 
 -10  -5   7     4602.59     4402.70    402.50 o 
  -9  -5   7     3215.70     3268.54    130.88 o 
  -8  -5   7      950.16     1019.50     60.07 o 
  -7  -5   7     1515.92     1516.77     84.10 o 
  -6  -5   7     6239.86     6524.61    213.75 o 
  -5  -5   7    18732.57    19055.18    618.49 o 
  -4  -5   7    12928.95    13961.11    366.34 o 
  -3  -5   7        3.17       -6.19     26.67 o 
  -2  -5   7    15927.88    17110.30    440.84 o 
  -1  -5   7    42575.39    46858.50    945.70 o 
   0  -5   7    36842.22    40638.04    821.76 o 
   1  -5   7    17458.14    19566.04    404.33 o 
   2  -5   7     1430.11     1604.39     57.46 o 
   3  -5   7      387.07      508.73     31.99 o 
   4  -5   7     1427.20     1479.35     84.63 o 
   5  -5   7     3788.35     4146.99    123.62 o 
   6  -5   7     1849.54     2166.40     77.15 o 
   7  -5   7      148.58      171.96     27.35 o 
   8  -5   7     3059.84     3122.70    203.38 o 
   9  -5   7      856.59      833.02     85.94 o 
 -16  -4   7     1810.72     1951.03    158.18 o 
 -15  -4   7      516.58      426.46     72.04 o 
 -14  -4   7      720.12      657.12     75.34 o 
 -13  -4   7     5296.82     4907.94    330.12 o 
 -12  -4   7     2151.81     2222.14    113.72 o 
 -11  -4   7      348.50      362.21     55.12 o 
 -10  -4   7      986.97      950.28     57.11 o 
  -9  -4   7     2261.03     2023.82     88.58 o 
  -8  -4   7     1620.08     1763.63     84.58 o 
  -7  -4   7     4754.69     4740.26    153.47 o 
  -6  -4   7      166.57      217.83     34.47 o 
  -5  -4   7      546.09      686.07     46.74 o 
  -4  -4   7       41.58       74.47     29.27 o 
  -3  -4   7      824.37      972.82     53.21 o 
  -2  -4   7    14973.91    15348.14    322.06 o 
  -1  -4   7    37031.14    40137.00    811.32 o 
   0  -4   7    62338.58    69767.57   1397.05 o 
   1  -4   7     5901.26     6020.15    148.64 o 
   2  -4   7        8.30        5.58     13.87 o 
   3  -4   7     4654.19     4525.30    235.23 o 
   4  -4   7     1086.75     1119.19     52.92 o 
   5  -4   7       58.95       67.08     28.89 o 
   6  -4   7        8.90       60.05     23.45 o 
   7  -4   7      824.53      942.65     45.83 o 
   8  -4   7     1951.04     2011.39    103.56 o 
   9  -4   7     1886.97     2117.31    148.35 o 
 -16  -3   7     1775.05     1834.61    115.04 o 
 -15  -3   7       12.20      -66.54     44.36 o 
 -14  -3   7     4881.84     5198.04    216.80 o 
 -13  -3   7    10064.01    10202.33    577.69 o 
 -12  -3   7     8311.34     8212.25    270.18 o 
 -11  -3   7     2453.99     2355.56    110.46 o 
 -10  -3   7        0.17       -0.43     23.56 o 
  -9  -3   7        6.01      -10.68     21.75 o 
  -8  -3   7     4261.50     4231.85    117.51 o 
  -7  -3   7    10346.25    10395.54    284.96 o 
  -6  -3   7     2857.28     3047.05     94.84 o 
  -5  -3   7     3150.69     3811.76    121.40 o 
  -4  -3   7      248.44      274.94     36.02 o 
  -3  -3   7      104.51       88.48     32.91 o 
  -2  -3   7    14015.71    15999.99    335.18 o 
  -1  -3   7    23390.32    25965.37    531.42 o 
   0  -3   7    39870.49    42773.98    863.07 o 
   1  -3   7     4568.55     4968.26    116.15 o 
   2  -3   7      373.17      378.93     24.80 o 
   3  -3   7    11869.83    11096.71    381.73 o 
   4  -3   7    15104.85    15290.66    587.68 o 
   5  -3   7     5579.52     6950.10    266.13 o 
   6  -3   7     2946.25     3264.45    100.17 o 
   7  -3   7      395.33      452.84     42.12 o 
   8  -3   7       14.85       10.67     33.08 o 
   9  -3   7     3126.92     3444.41    218.44 o 
 -16  -2   7       71.65        0.12     50.96 o 
 -15  -2   7      173.24       40.37     51.52 o 
 -14  -2   7     5177.02     5475.93    203.63 o 
 -13  -2   7    12400.11    12403.90    450.59 o 
 -12  -2   7    17394.43    17774.03    524.09 o 
 -11  -2   7     3032.31     2903.79    124.03 o 
 -10  -2   7        9.85       -8.57     18.09 o 
  -9  -2   7     2416.82     2574.11     71.34 o 
  -8  -2   7     1665.69     1884.76    133.22 o 
  -7  -2   7      818.27      789.01     40.68 o 
  -6  -2   7     3293.67     3464.35     92.80 o 
  -5  -2   7     1879.40     2071.45    155.15 o 
  -4  -2   7     3383.41     3724.46    119.16 o 
  -3  -2   7    10831.43    12888.43    336.29 o 
  -2  -2   7        9.58      -29.19     21.26 o 
  -1  -2   7    15427.94    18338.56    380.59 o 
   0  -2   7    11846.53    12784.81    270.67 o 
   1  -2   7       13.13        0.86     15.50 o 
   2  -2   7     4213.91     4083.83     97.43 o 
   4  -2   7    31213.78    32516.60    842.69 o 
   5  -2   7    21997.99    23870.83    595.99 o 
   6  -2   7     1038.40     1199.47     53.24 o 
   7  -2   7      278.25      340.78     30.66 o 
   8  -2   7      519.19      702.00     97.36 o 
   9  -2   7      298.09      214.80     68.91 o 
 -16  -1   7      679.29      664.97     76.05 o 
 -15  -1   7       72.88      126.15     53.42 o 
 -14  -1   7     3677.40     3570.41    202.28 o 
 -13  -1   7    10816.40    11042.54    346.33 o 
 -12  -1   7    10309.55    10388.35    326.98 o 
 -11  -1   7     1142.77     1310.62     99.81 o 
 -10  -1   7     1587.95     1611.55     60.91 o 
  -9  -1   7    13938.58    13603.51    326.28 o 
  -8  -1   7    23489.00    22968.97    461.47 o 
  -7  -1   7     5621.64     5311.74    127.94 o 
  -6  -1   7      988.73      891.06     91.92 o 
  -5  -1   7      488.68      436.89     40.11 o 
  -4  -1   7      397.31      385.60     38.33 o 
  -3  -1   7    12196.55    13913.27    359.74 o 
  -2  -1   7    17831.50    22257.68    458.47 o 
  -1  -1   7      291.98      362.40     39.06 o 
   0  -1   7     5970.07     6634.52    149.59 o 
   1  -1   7      276.64      290.31     25.22 o 
   2  -1   7      363.97      499.19     28.34 o 
   3  -1   7    13363.79    12203.85    585.14 o 
   4  -1   7    22170.95    21937.64    551.50 o 
   5  -1   7    12658.20    12795.79    330.20 o 
   6  -1   7     1189.08     1252.16     56.42 o 
   7  -1   7      814.75      942.24     71.36 o 
   8  -1   7     8079.46     8540.11    487.29 o 
   9  -1   7     3435.16     3631.06    235.67 o 
  10  -1   7     1568.36     1553.62    130.44 o 
 -16   0   7        0.15      -11.72     47.31 o 
 -15   0   7       11.65      -49.57     44.28 o 
 -14   0   7     2047.18     1820.98    105.59 o 
 -13   0   7     8470.80     8448.16    278.68 o 
 -12   0   7     3036.19     3179.50    179.61 o 
 -11   0   7      513.95      613.85     60.74 o 
 -10   0   7      762.40      823.09     75.97 o 
  -9   0   7    15642.07    15959.25    331.43 o 
  -8   0   7    29304.89    28281.44    604.40 o 
  -7   0   7    24591.79    24142.25    591.07 o 
  -6   0   7     3729.47     3362.04     90.58 o 
  -5   0   7     1458.01     1434.15     67.58 o 
  -4   0   7      543.53      697.03     47.05 o 
  -3   0   7     4355.98     4818.45    145.22 o 
  -2   0   7     4098.47     4888.12    118.02 o 
  -1   0   7      352.31      389.14     28.44 o 
   0   0   7       98.71       31.26     19.60 o 
   1   0   7    10182.10    10286.33    221.17 o 
   2   0   7     2903.36     3053.62     86.49 o 
   3   0   7     2139.86     2122.18     75.14 o 
   4   0   7     9193.71     8936.24    453.03 o 
   5   0   7     1785.31     1975.79     74.11 o 
   6   0   7       12.66        6.52     23.91 o 
   7   0   7     5517.63     5492.87    222.43 o 
   8   0   7    18267.59    18488.44    888.84 o 
   9   0   7     6313.69     6785.08    265.42 o 
  10   0   7     2276.99     2384.38    176.61 o 
 -16   1   7      460.28      480.16     69.63 o 
 -15   1   7      343.58      287.23     71.81 o 
 -14   1   7        7.93      -38.40     45.48 o 
 -13   1   7      302.31      235.37     72.79 o 
 -12   1   7      470.82      374.07     73.04 o 
 -11   1   7     1290.95     1465.25     85.66 o 
 -10   1   7     4175.96     4150.31    106.84 o 
  -9   1   7    22192.95    22670.96    457.38 o 
  -8   1   7    31568.33    31037.18    616.61 o 
  -7   1   7    14309.08    14177.67    303.05 o 
  -6   1   7      650.71      586.32     55.71 o 
  -5   1   7     1717.33     1593.93    100.69 o 
  -4   1   7     5275.49     4814.88    253.87 o 
  -3   1   7    10524.95    11129.16    333.17 o 
  -2   1   7     9349.97    10524.06    278.85 o 
  -1   1   7     1390.90     1479.87     51.89 o 
   0   1   7     5138.13     5008.65    119.39 o 
   1   1   7    10192.95     9642.63    209.33 o 
   3   1   7     3676.34     3532.01     88.78 o 
   4   1   7     4763.39     4634.42    134.62 o 
   5   1   7     9009.85     8478.29    259.45 o 
   6   1   7      373.39      359.71     90.47 o 
   7   1   7     1685.61     1791.45    104.65 o 
   8   1   7     5667.13     5977.85    243.89 o 
   9   1   7     5561.53     5869.27    238.13 o 
  10   1   7      882.32      798.47    110.55 o 
  11   1   7       89.49      111.04     73.14 o 
 -16   2   7      604.73      587.44     74.37 o 
 -15   2   7     2014.07     1914.32    109.02 o 
 -14   2   7     1140.41     1170.03     87.23 o 
 -13   2   7      474.95      352.60     61.58 o 
 -12   2   7      555.51      556.20     63.01 o 
 -11   2   7     5433.39     5678.83    195.34 o 
 -10   2   7      422.20      677.76     52.82 o 
  -9   2   7     8324.88     9238.15    266.24 o 
  -8   2   7    19839.41    19316.13    391.19 o 
  -7   2   7     3041.92     2637.45     92.36 o 
  -6   2   7        2.36       20.08     28.69 o 
  -5   2   7     3438.21     2905.37    149.77 o 
  -4   2   7    44882.83    43135.13   1208.65 o 
  -3   2   7    24342.02    25507.32    746.16 o 
  -2   2   7    11584.34    12437.22    327.33 o 
  -1   2   7     3670.78     3408.90     90.41 o 
   0   2   7     7875.50     7791.14    175.07 o 
   1   2   7     7134.25     6960.44    158.42 o 
   2   2   7     6864.25     6440.02    160.93 o 
   3   2   7      648.35      810.04     41.64 o 
   4   2   7     6841.37     6512.85    148.17 o 
   6   2   7     7925.09     7620.44    301.05 o 
   7   2   7      325.12      240.48     56.65 o 
   8   2   7     1307.74     1283.87     95.16 o 
   9   2   7     2373.52     2382.27    127.67 o 
  10   2   7      376.61      329.09     58.82 o 
  11   2   7       69.53      116.27     49.38 o 
 -16   3   7      724.74      875.98     83.44 o 
 -15   3   7       51.56       43.85     52.09 o 
 -14   3   7       42.01       -7.57     46.86 o 
 -13   3   7      100.97       77.37     47.55 o 
 -12   3   7     1397.12     1305.87     92.59 o 
 -11   3   7     3729.96     4263.16    188.57 o 
 -10   3   7     2622.28     2497.25    155.57 o 
  -9   3   7        4.57        8.42     21.82 o 
  -8   3   7     2298.62     2192.27     69.60 o 
  -7   3   7     1501.78     1386.55     58.94 o 
  -6   3   7     1794.56     1925.80     82.92 o 
  -5   3   7     5489.31     4844.43    242.10 o 
  -4   3   7    32475.56    31481.37    949.38 o 
  -3   3   7    14304.17    14212.73    373.21 o 
  -2   3   7     9283.61     9492.02    257.87 o 
  -1   3   7      203.70      337.65     41.36 o 
   0   3   7       39.24       -6.94     20.08 o 
   1   3   7      168.97      106.34     27.06 o 
   2   3   7       91.89       90.24     23.92 o 
   3   3   7      622.17      597.91     38.29 o 
   4   3   7      578.78      542.41     34.08 o 
   5   3   7     4116.85     3912.03    181.41 o 
   6   3   7     8596.01     8521.63    336.49 o 
   7   3   7     2212.60     2117.40    125.41 o 
   8   3   7        0.48       67.73     52.15 o 
   9   3   7      837.16      927.89    110.21 o 
  10   3   7      965.98     1011.09     88.10 o 
  11   3   7       16.31      -50.93     50.23 o 
 -16   4   7     4010.87     4284.02    176.83 o 
 -15   4   7     2810.05     2854.86    156.64 o 
 -14   4   7     1570.00     1433.95    126.72 o 
 -13   4   7      489.15      253.79     57.05 o 
 -12   4   7      839.02      995.87     77.83 o 
 -11   4   7     3301.69     3287.40    133.44 o 
 -10   4   7     4514.30     4232.44    156.66 o 
  -9   4   7     1370.23     1209.37     85.75 o 
  -8   4   7      542.66      597.93     43.89 o 
  -7   4   7     5768.83     5274.79    139.55 o 
  -6   4   7     2347.01     2312.83     76.57 o 
  -5   4   7     2689.32     2382.46    143.34 o 
  -4   4   7    18260.06    17200.48    505.78 o 
  -3   4   7     4098.89     3762.85    124.28 o 
  -2   4   7     2188.79     2136.62     85.02 o 
  -1   4   7     3053.05     3509.52    117.03 o 
   0   4   7    17631.56    16355.23    425.07 o 
   1   4   7    16233.37    15275.52    325.29 o 
   2   4   7     7001.29     6548.89    153.71 o 
   3   4   7     6381.55     6118.09    175.00 o 
   4   4   7    10485.28     9716.85    378.57 o 
   5   4   7    15103.35    14474.16    540.38 o 
   6   4   7     8480.11     7886.10    319.24 o 
   7   4   7     1794.71     1891.08    122.36 o 
   8   4   7      311.88      376.47     69.78 o 
   9   4   7     2614.86     2666.85    146.11 o 
  10   4   7     2802.39     2633.15    171.34 o 
 -16   5   7     5758.88     5923.23    221.79 o 
 -15   5   7     4843.99     4823.79    188.15 o 
 -14   5   7     2608.59     2743.40    148.22 o 
 -13   5   7      635.17      574.58     67.72 o 
 -12   5   7       58.45       -0.41     43.96 o 
 -11   5   7        6.23       13.95     49.52 o 
 -10   5   7        1.30       33.17     41.22 o 
  -9   5   7      247.35      241.96     36.79 o 
  -8   5   7     1780.28     1670.60     68.61 o 
  -7   5   7     7668.75     6946.75    174.32 o 
  -6   5   7     8286.98     7707.17    208.67 o 
  -5   5   7     2818.32     3019.56     91.24 o 
  -4   5   7     4582.80     4613.37    166.73 o 
  -3   5   7     2053.21     1997.74    126.64 o 
  -2   5   7      471.82      499.11     47.33 o 
  -1   5   7     4157.33     4133.90    138.94 o 
   0   5   7    19185.23    17338.77    516.51 o 
   1   5   7    16916.06    15701.48    412.06 o 
   2   5   7     4865.32     4581.65    131.53 o 
   3   5   7     1449.16     1407.66     69.82 o 
   4   5   7      243.38      207.30     61.21 o 
   5   5   7     1931.13     1840.62    126.94 o 
   6   5   7     1319.79     1382.27    110.12 o 
   7   5   7      208.20      164.36     63.06 o 
   8   5   7      463.00      489.82     77.48 o 
   9   5   7     4967.25     4965.00    235.08 o 
  10   5   7     5706.03     5288.65    241.19 o 
 -16   6   7     6286.76     7025.67    253.42 o 
 -15   6   7     4270.04     4299.71    175.71 o 
 -14   6   7     1203.90     1121.13     88.05 o 
 -13   6   7       14.43        0.08     45.22 o 
 -12   6   7     2251.28     2418.62    116.74 o 
 -11   6   7     2400.60     2350.31    111.76 o 
 -10   6   7     1178.30     1330.22     88.92 o 
  -9   6   7     2461.79     2492.79     85.91 o 
  -8   6   7     3534.67     3582.32    108.17 o 
  -7   6   7     9689.40     9266.63    275.10 o 
  -6   6   7     8947.14     8454.99    207.34 o 
  -5   6   7     4437.04     4204.05    116.70 o 
  -4   6   7     1164.44     1103.69     67.38 o 
  -3   6   7     5616.69     5480.71    170.10 o 
  -2   6   7    11530.09    10873.90    299.28 o 
  -1   6   7       98.29      106.23     37.39 o 
   0   6   7     3322.66     3282.37    117.72 o 
   1   6   7     6548.62     6280.58    188.57 o 
   2   6   7     3811.92     3615.10    125.38 o 
   3   6   7     1495.06     1259.05    108.78 o 
   4   6   7     1103.05     1125.98     99.03 o 
   5   6   7     1671.30     1629.78    123.15 o 
   6   6   7      244.92      390.27     92.83 o 
   7   6   7      277.83      293.08     84.71 o 
   8   6   7     1469.56     1385.16    124.78 o 
   9   6   7     5393.10     5503.21    474.25 o 
 -15   7   7     1176.31     1062.83     93.96 o 
 -14   7   7        8.09       25.28     48.96 o 
 -13   7   7     1845.49     1693.65    103.35 o 
 -12   7   7     6794.82     6470.68    225.53 o 
 -11   7   7     7680.80     7584.13    251.45 o 
 -10   7   7     3867.29     3846.46    204.26 o 
  -9   7   7     3542.04     3305.60    103.79 o 
  -8   7   7     4540.65     4269.86    123.45 o 
  -7   7   7     2619.83     2657.90     88.55 o 
  -6   7   7     3779.77     3504.18    147.32 o 
  -5   7   7     1767.26     1643.02     83.31 o 
  -4   7   7      352.36      363.63     48.18 o 
  -3   7   7     5837.09     5405.52    171.96 o 
  -2   7   7     6726.74     6138.84    188.94 o 
  -1   7   7     3930.80     3568.78    128.00 o 
   0   7   7        9.99       -4.77     34.64 o 
   1   7   7     2195.50     2012.01    104.40 o 
   2   7   7      598.50      553.21     53.56 o 
   3   7   7       19.29       37.15     57.02 o 
   4   7   7     3365.94     3020.99    166.14 o 
   5   7   7     6735.98     6416.34    282.38 o 
   6   7   7     2632.49     2403.57    150.81 o 
   7   7   7       45.30       61.45    109.17 o 
   8   7   7      850.62      843.25    102.66 o 
   9   7   7     2441.16     2503.20    157.82 o 
 -15   8   7      312.72      278.57     68.00 o 
 -14   8   7       48.62       75.32     53.51 o 
 -13   8   7     1388.94     1495.88    101.02 o 
 -12   8   7     4889.20     5241.99    195.51 o 
 -11   8   7     9121.48     8949.66    291.55 o 
 -10   8   7     5788.94     5721.19    202.57 o 
  -9   8   7       77.77       71.27     48.01 o 
  -8   8   7      569.99      616.21     46.41 o 
  -7   8   7      834.62      892.73     51.61 o 
  -6   8   7        2.86      -57.71     38.47 o 
  -5   8   7       51.96      -58.14     38.76 o 
  -4   8   7     3614.15     3632.42    131.97 o 
  -3   8   7    10761.69    10069.49    285.56 o 
  -2   8   7    15670.02    14801.76    400.94 o 
  -1   8   7     6804.35     6676.93    205.47 o 
   0   8   7      603.69      619.62     66.70 o 
   1   8   7     1514.78     1636.14     84.42 o 
   2   8   7     3050.18     2735.47    158.06 o 
   3   8   7      449.06      455.33     82.50 o 
   4   8   7     1524.55     1734.49    197.38 o 
   5   8   7      776.85      783.70     97.53 o 
   6   8   7     1384.09     1335.45    120.61 o 
   7   8   7       18.29      -44.93     67.06 o 
   8   8   7       27.06      -71.29     67.86 o 
 -14   9   7     1624.02     1719.54    122.76 o 
 -13   9   7      378.86      507.68     69.50 o 
 -12   9   7     1633.47     1783.67    105.68 o 
 -11   9   7     2731.82     2662.43    195.06 o 
 -10   9   7     1403.20     1528.26    100.49 o 
  -9   9   7      397.92      370.08     56.86 o 
  -8   9   7     4929.54     5039.18    198.81 o 
  -7   9   7     4962.28     4501.56    247.48 o 
  -6   9   7     3544.37     3344.26    244.96 o 
  -5   9   7     3071.10     3040.68    131.52 o 
  -4   9   7     4555.38     4621.89    158.04 o 
  -3   9   7     9056.57     8961.97    272.24 o 
  -2   9   7     7537.60     7824.97    245.96 o 
  -1   9   7     6130.33     6004.52    192.01 o 
   0   9   7       40.75      195.20     44.85 o 
   1   9   7     4401.13     4142.12    146.63 o 
   2   9   7    11225.73    10070.50    412.35 o 
   3   9   7     3827.93     4072.48    210.40 o 
   4   9   7      449.03      712.85    110.11 o 
   5   9   7       70.69      273.29     82.45 o 
   6   9   7      290.37      148.43    111.44 o 
   7   9   7       88.50        7.43     72.86 o 
 -14  10   7     5437.50     5597.94    278.83 o 
 -13  10   7     1689.32     1718.41    149.50 o 
 -12  10   7      143.93      133.22     77.86 o 
 -11  10   7      450.59      484.28    165.04 o 
 -10  10   7      121.84       92.00     73.62 o 
  -9  10   7      194.44      134.22    115.42 o 
  -8  10   7     1929.50     1846.04    145.95 o 
  -7  10   7     2670.09     2639.50    114.10 o 
  -6  10   7     4562.31     4520.36    157.74 o 
  -5  10   7     1067.98     1201.14     79.29 o 
  -4  10   7        8.06       92.16     53.99 o 
  -3  10   7     1586.29     1470.66     87.93 o 
  -2  10   7     1031.60     1241.29     81.06 o 
  -1  10   7      635.87      654.47     73.34 o 
   0  10   7     1115.76     1145.03     78.09 o 
   1  10   7     8505.95     8302.43    356.96 o 
   2  10   7    13809.83    12760.74    511.87 o 
   3  10   7     7255.35     6771.47    607.49 o 
   4  10   7     1514.69     1609.48    135.62 o 
   5  10   7        2.71      161.64    125.91 o 
   6  10   7      825.68      694.86    104.35 o 
   7  10   7      161.12      288.41     92.76 o 
 -13  11   7     4035.65     3983.01    226.01 o 
 -12  11   7       81.18       37.67     73.94 o 
 -11  11   7     1548.00     1610.99    144.80 o 
 -10  11   7     2597.35     2548.35    171.61 o 
  -9  11   7      211.30      235.28     86.15 o 
  -8  11   7     1923.88     1953.01    231.39 o 
  -7  11   7      603.34      622.27     65.13 o 
  -6  11   7     1162.13     1033.16     92.54 o 
  -5  11   7       21.51      -23.49     43.07 o 
  -4  11   7     1046.82      930.47     73.83 o 
  -3  11   7      870.60      982.16     75.64 o 
  -2  11   7       10.92      147.68     52.48 o 
  -1  11   7      115.50       84.30     46.41 o 
   0  11   7      223.26      233.12     52.77 o 
   1  11   7     5217.17     4703.72    240.36 o 
   2  11   7     8672.78     8582.09    374.33 o 
   3  11   7     5996.33     5770.39    278.36 o 
   4  11   7     1254.84     1243.96    127.97 o 
   5  11   7      770.07      738.91    110.21 o 
   6  11   7     4538.95     4414.83    288.09 o 
 -12  12   7      123.94      192.57     86.40 o 
 -11  12   7     5238.70     5322.29    273.22 o 
 -10  12   7     9716.88     9908.66    426.60 o 
  -9  12   7     7651.44     6968.19    327.92 o 
  -8  12   7      158.83      168.08     83.52 o 
  -7  12   7      697.02      696.54    105.83 o 
  -6  12   7       51.16       84.22     47.69 o 
  -5  12   7       85.33      131.60     52.50 o 
  -4  12   7      936.62      965.16     90.31 o 
  -3  12   7      991.69     1165.42     85.63 o 
  -2  12   7      142.42      195.12     54.03 o 
  -1  12   7       77.94      120.86     52.44 o 
   0  12   7       95.17        0.61     68.34 o 
   1  12   7      690.05      712.72    123.94 o 
   2  12   7     1395.44     1505.44    137.72 o 
   3  12   7     1302.10     1395.09    138.05 o 
   4  12   7       87.64       20.82     77.46 o 
   5  12   7     1702.27     1696.29    154.50 o 
 -11  13   7     3860.16     4043.85    234.65 o 
 -10  13   7     6074.92     6331.34    313.10 o 
  -9  13   7     5185.26     5730.60    291.94 o 
  -8  13   7     2437.05     2462.04    178.61 o 
  -7  13   7      390.71      518.41    100.26 o 
  -6  13   7     3104.43     3201.96    197.04 o 
  -5  13   7      456.50      577.96     78.83 o 
  -4  13   7       10.79      -56.27     44.83 o 
  -3  13   7       80.12       45.28     54.18 o 
  -2  13   7       48.69       83.21     49.71 o 
  -1  13   7      152.70       46.17     73.44 o 
   0  13   7      662.03      759.46    113.89 o 
   1  13   7      444.24      402.58     91.95 o 
   2  13   7      152.64      106.64     80.93 o 
   3  13   7      137.16      137.28     86.18 o 
 -10  14   7     3121.65     3270.78    283.32 o 
  -9  14   7     1731.07     1635.40    158.08 o 
  -8  14   7       90.70      154.36    129.06 o 
  -7  14   7     1177.36     1124.51    197.08 o 
  -6  14   7     6315.49     5953.92    448.90 o 
  -5  14   7     4043.12     4462.89    206.82 o 
  -4  14   7      758.43      909.06     81.50 o 
  -3  14   7      126.32      183.03     55.91 o 
  -2  14   7       77.26       85.43    122.12 o 
  -1  14   7      243.12       94.95     81.37 o 
   0  14   7     2110.44     2196.74    175.38 o 
   1  14   7       55.34       40.82     80.84 o 
   2  14   7        0.45      -47.78    110.26 o 
  -8  15   7      566.64      660.40    123.21 o 
  -7  15   7     4305.76     4217.02    251.14 o 
  -6  15   7     6013.00     5749.32    332.39 o 
  -5  15   7     5686.48     5807.54    459.38 o 
  -4  15   7     3638.46     3632.93    156.20 o 
  -3  15   7      170.98      122.73     57.70 o 
  -2  15   7      405.68      322.45     90.90 o 
  -1  15   7      149.64      151.09     89.38 o 
  -4 -18   8     3362.25     3424.31    188.38 o 
  -3 -18   8     3352.14     3156.61    209.65 o 
  -2 -18   8      252.71      223.76     88.65 o 
  -1 -18   8       13.01       86.79    136.93 o 
   0 -18   8      785.71      907.77    127.17 o 
   1 -18   8     1214.68     1169.07    141.30 o 
   2 -18   8      591.27      530.48    113.55 o 
   3 -18   8      349.29      172.64     90.42 o 
  -7 -17   8     4753.77     4594.98    258.62 o 
  -6 -17   8     4261.45     4358.54    335.74 o 
  -5 -17   8      367.06      346.77     90.59 o 
  -4 -17   8      235.45      176.83     57.20 o 
  -3 -17   8     1093.74     1204.22     89.55 o 
  -2 -17   8      548.96      620.36    106.51 o 
  -1 -17   8      770.03      815.79    261.51 o 
   0 -17   8     3214.15     3246.77    206.29 o 
   1 -17   8     3959.89     3474.06    212.73 o 
   2 -17   8     1660.48     1533.68    147.33 o 
   3 -17   8      748.05      650.34    110.54 o 
   4 -17   8      122.12      120.96     84.71 o 
   5 -17   8     1409.20     1637.90    158.64 o 
  -8 -16   8     2305.89     2125.06    135.12 o 
  -7 -16   8     5906.68     5408.14    278.05 o 
  -6 -16   8     5609.41     5508.73    278.24 o 
  -5 -16   8     3029.53     3083.56    134.83 o 
  -4 -16   8      182.92      181.48     49.36 o 
  -3 -16   8     3271.02     3126.01    134.60 o 
  -2 -16   8     1438.12     1504.57     96.89 o 
  -1 -16   8      349.44      323.80    165.97 o 
   0 -16   8     1035.70      821.05    117.01 o 
   1 -16   8     1622.48     1761.59    154.06 o 
   2 -16   8      907.77     1094.27    122.66 o 
   3 -16   8       19.83      -51.31     59.96 o 
   4 -16   8        3.70      -33.15     65.72 o 
   5 -16   8        2.87      -68.38     66.10 o 
   6 -16   8      229.02      221.15     83.13 o 
  -9 -15   8     2376.33     2152.62    136.68 o 
  -8 -15   8     1829.92     1656.71    154.51 o 
  -7 -15   8     4219.15     4058.74    225.05 o 
  -6 -15   8     5223.29     5152.68    184.14 o 
  -5 -15   8     1740.71     1822.09    103.96 o 
  -4 -15   8      228.37      268.75     52.57 o 
  -3 -15   8     7727.21     8003.22    250.47 o 
  -2 -15   8     8804.97     9116.15    276.38 o 
  -1 -15   8     6444.07     6348.24    236.57 o 
   0 -15   8       69.10       40.00    105.24 o 
   1 -15   8     1999.91     1929.40    153.53 o 
   2 -15   8      140.35      117.91     73.39 o 
   3 -15   8       38.02      118.75     68.37 o 
   4 -15   8     1748.00     1928.88    181.97 o 
   5 -15   8      174.06      408.24    281.45 o 
   6 -15   8        2.64      -34.28     62.49 o 
   7 -15   8        0.84       17.39     66.22 o 
 -10 -14   8      460.28      367.60     77.25 o 
  -9 -14   8      311.22      227.80     74.39 o 
  -8 -14   8     1173.20     1186.51    126.47 o 
  -7 -14   8      795.97      940.27    111.48 o 
  -6 -14   8      584.48      715.06     69.56 o 
  -5 -14   8      116.73       68.23     44.48 o 
  -4 -14   8      113.81      130.28     51.92 o 
  -3 -14   8     7854.10     9001.04    269.58 o 
  -2 -14   8    19044.24    19343.07    519.48 o 
  -1 -14   8    14775.48    14074.82    390.45 o 
   0 -14   8     2597.31     2590.48    112.94 o 
   1 -14   8     1094.94     1192.01    120.34 o 
   2 -14   8     1890.11     1831.74    141.85 o 
   3 -14   8        1.65      -48.73     57.33 o 
   4 -14   8      209.88       97.40    115.28 o 
   5 -14   8        8.31      -24.53     73.44 o 
   6 -14   8       22.09       24.34     56.10 o 
   7 -14   8      338.08      456.31     86.19 o 
   8 -14   8      409.34      603.97     91.90 o 
 -11 -13   8     1432.44     1629.51    119.62 o 
 -10 -13   8       46.27      -12.66     53.61 o 
  -9 -13   8       90.69      183.00     62.46 o 
  -8 -13   8      734.74      657.01     97.30 o 
  -7 -13   8      131.74      112.84     59.24 o 
  -6 -13   8      448.03      481.47     93.94 o 
  -5 -13   8        1.70       -3.13     37.96 o 
  -4 -13   8      536.55      668.19     67.99 o 
  -3 -13   8     6382.85     7543.40    232.73 o 
  -2 -13   8     9970.03    10427.33    300.04 o 
  -1 -13   8     5344.30     5405.01    178.01 o 
   0 -13   8      781.96      996.73     69.42 o 
   1 -13   8     3951.25     3991.98    208.63 o 
   2 -13   8     6641.04     6302.33    287.44 o 
   3 -13   8     4657.70     4574.16    226.61 o 
   4 -13   8     2578.42     2371.76    153.32 o 
   5 -13   8      123.42       30.27     60.80 o 
   6 -13   8       43.43       44.05     72.45 o 
   7 -13   8      883.11      936.71     99.53 o 
   8 -13   8     1855.55     2026.89    140.26 o 
   9 -13   8      474.81      431.18     80.04 o 
 -12 -12   8        9.50      -53.69     60.08 o 
 -11 -12   8      357.94      376.47     75.17 o 
 -10 -12   8      317.45      371.39    104.91 o 
  -9 -12   8        0.53       62.48     75.68 o 
  -8 -12   8     2682.00     2765.61    236.02 o 
  -7 -12   8     2512.78     2348.76    107.52 o 
  -6 -12   8     1130.23     1072.09     76.11 o 
  -5 -12   8       78.44       66.10     41.41 o 
  -4 -12   8      372.29      319.97     48.71 o 
  -3 -12   8     2785.82     3030.57    120.04 o 
  -2 -12   8     3421.78     3298.46    125.63 o 
  -1 -12   8      226.08      239.53     44.52 o 
   0 -12   8      108.34      185.87     46.96 o 
   1 -12   8     7218.81     7244.78    236.63 o 
   2 -12   8    14529.74    14159.54    558.96 o 
   3 -12   8    18928.02    18483.64    757.03 o 
   4 -12   8    11881.08    11297.77    675.17 o 
   5 -12   8      448.60      543.38     79.46 o 
   6 -12   8       52.00      -39.09     50.47 o 
   7 -12   8      260.08      291.08     66.47 o 
   8 -12   8      325.59      349.61     69.36 o 
   9 -12   8      349.00      432.78     76.15 o 
 -13 -11   8     3659.42     3625.90    171.69 o 
 -12 -11   8       30.97      101.46     61.22 o 
 -11 -11   8     2314.51     2438.20    134.76 o 
 -10 -11   8     4682.34     4759.91    191.76 o 
  -9 -11   8     1029.90     1524.02    240.54 o 
  -8 -11   8        0.11        7.62     41.18 o 
  -7 -11   8     1430.00     1396.02     87.71 o 
  -6 -11   8      319.18      335.39     51.75 o 
  -5 -11   8      846.34      762.19     64.02 o 
  -4 -11   8     2099.66     1796.61     89.15 o 
  -3 -11   8      234.62      292.11     46.04 o 
  -2 -11   8      684.29      664.86     64.01 o 
  -1 -11   8        0.49      -31.34     33.72 o 
   0 -11   8      159.18      198.96     40.58 o 
   1 -11   8     9846.69     9969.26    278.90 o 
   2 -11   8    18997.40    18405.58    569.37 o 
   3 -11   8    16128.84    14783.84    563.08 o 
   4 -11   8     5307.14     5140.13    233.80 o 
   5 -11   8      501.97      747.33     84.48 o 
   6 -11   8     1471.99     1496.94    114.23 o 
   7 -11   8     1916.24     1954.36    126.75 o 
   8 -11   8      580.01      609.24     76.98 o 
   9 -11   8      745.92      738.61     81.85 o 
  10 -11   8      575.59      564.82     77.11 o 
 -13 -10   8     1667.82     1901.08    132.97 o 
 -12 -10   8      118.84       75.16     55.70 o 
 -11 -10   8     4229.90     4896.48    196.53 o 
 -10 -10   8    14608.20    14581.64    453.21 o 
  -9 -10   8    10959.12    10690.24    437.45 o 
  -8 -10   8     1414.48     1542.92     86.84 o 
  -7 -10   8       35.02      -34.00     36.84 o 
  -6 -10   8       15.99       27.13     39.55 o 
  -5 -10   8      827.14      704.76     60.97 o 
  -4 -10   8        5.30      -12.19     33.51 o 
  -3 -10   8      582.67      573.49     54.49 o 
  -2 -10   8      101.27      116.34     38.88 o 
  -1 -10   8      123.26      189.26     39.67 o 
   0 -10   8      207.61      199.78     38.82 o 
   1 -10   8     5012.70     4660.29    149.21 o 
   2 -10   8     2776.65     2694.15    101.45 o 
   3 -10   8     5975.04     5699.68    250.02 o 
   4 -10   8      160.81      124.09     54.60 o 
   5 -10   8     3155.30     2973.99    156.31 o 
   6 -10   8     6658.43     6154.07    262.70 o 
   7 -10   8    10883.27    10337.40    404.21 o 
   8 -10   8     8672.42     8150.17    326.95 o 
   9 -10   8     2761.24     2517.21    136.90 o 
  10 -10   8     1879.73     1742.40    109.85 o 
 -14  -9   8       50.22      -14.90     60.40 o 
 -13  -9   8      192.20      117.69     98.12 o 
 -12  -9   8      253.84      270.89     64.87 o 
 -11  -9   8     6642.55     7584.85    269.78 o 
 -10  -9   8    14223.39    14988.28    684.25 o 
  -9  -9   8    13709.46    13340.01    524.29 o 
  -8  -9   8     3826.69     4133.12    185.90 o 
  -7  -9   8       37.76       11.08     37.52 o 
  -6  -9   8      125.02      117.57     43.14 o 
  -5  -9   8      303.17      370.04     49.38 o 
  -4  -9   8     1431.34     1623.50    122.88 o 
  -3  -9   8        0.38      -73.96     49.31 o 
  -2  -9   8      201.01      116.39     37.26 o 
  -1  -9   8     2221.71     2376.89     94.75 o 
   0  -9   8     8329.59     7954.77    227.19 o 
   1  -9   8     1239.36     1323.31     61.17 o 
   2  -9   8       62.68       54.89     22.27 o 
   3  -9   8     2975.58     2795.64    149.40 o 
   4  -9   8      291.92      272.49     60.80 o 
   5  -9   8     5368.74     5063.55    221.56 o 
   6  -9   8    14778.72    13586.63    510.44 o 
   7  -9   8    11715.84    11137.67    425.88 o 
   8  -9   8     5736.32     5681.14    239.86 o 
   9  -9   8      670.93      703.73     72.00 o 
  10  -9   8       56.48       89.06     44.41 o 
  11  -9   8       37.15       -8.27     54.44 o 
 -14  -8   8       26.61       -8.78     59.72 o 
 -13  -8   8       31.42       10.58     53.69 o 
 -12  -8   8      840.53      895.18     85.77 o 
 -11  -8   8     7281.30     7324.50    256.81 o 
 -10  -8   8    13349.93    13244.29    410.67 o 
  -9  -8   8     6649.67     6827.28    207.74 o 
  -8  -8   8     2390.09     2464.67    101.56 o 
  -7  -8   8     3910.32     3903.19    135.81 o 
  -6  -8   8    16327.08    16082.43    427.82 o 
  -5  -8   8    24459.86    24142.59    619.14 o 
  -4  -8   8    10408.64    10556.30    292.26 o 
  -3  -8   8      359.89      268.94     42.51 o 
  -2  -8   8     2207.48     2254.11     91.47 o 
  -1  -8   8     3032.20     3075.76    108.98 o 
   0  -8   8     6499.62     6444.84    188.06 o 
   1  -8   8      179.99      240.14     27.53 o 
   2  -8   8       32.30       -3.56     19.53 o 
   3  -8   8     1952.67     2080.63     66.13 o 
   4  -8   8     2562.75     2461.59    140.67 o 
   5  -8   8       56.35      105.45     48.52 o 
   6  -8   8     5414.36     5414.74    229.58 o 
   7  -8   8     5818.37     5728.39    237.91 o 
   8  -8   8     2195.20     2164.82    118.72 o 
   9  -8   8      208.96      182.24     46.85 o 
  10  -8   8     1729.40     1513.07    132.41 o 
  11  -8   8     2827.60     2696.05    185.86 o 
 -15  -7   8      169.22      149.99     65.52 o 
 -14  -7   8        4.74      -15.72     88.30 o 
 -13  -7   8      784.88      826.35     85.70 o 
 -12  -7   8      520.11      565.11     73.86 o 
 -11  -7   8      245.55      177.04     56.40 o 
 -10  -7   8      975.62     1046.01     84.01 o 
  -9  -7   8     1264.85     1284.41     71.98 o 
  -8  -7   8      139.00      124.58     39.71 o 
  -7  -7   8     5987.16     6024.96    208.44 o 
  -6  -7   8    32140.63    31881.07    805.12 o 
  -5  -7   8    23878.92    23656.90    608.54 o 
  -4  -7   8    27285.32    29579.90    748.72 o 
  -3  -7   8     4738.63     5243.27    161.45 o 
  -2  -7   8       95.75      135.38     32.85 o 
  -1  -7   8      919.19      945.37     56.06 o 
   0  -7   8      678.34      700.51     38.79 o 
   1  -7   8        1.40        5.28     20.72 o 
   2  -7   8     1180.69     1259.82     55.25 o 
   3  -7   8     5440.17     5769.96    135.55 o 
   4  -7   8     3948.93     3878.65    136.56 o 
   5  -7   8      585.77      606.44     75.21 o 
   6  -7   8        2.78      -41.23     45.48 o 
   7  -7   8     2330.61     2237.74    127.83 o 
   8  -7   8     2662.24     2615.57    200.09 o 
   9  -7   8      103.87       65.53     38.36 o 
  10  -7   8     1765.88     1461.19    125.42 o 
 -15  -6   8        3.26      -14.49     55.29 o 
 -14  -6   8      253.89      240.46     65.56 o 
 -13  -6   8     3522.54     3436.49    154.67 o 
 -12  -6   8     3080.20     3041.42    141.95 o 
 -11  -6   8      363.15      367.35     61.23 o 
 -10  -6   8       72.58       45.57     45.18 o 
  -9  -6   8      401.39      432.30     49.10 o 
  -8  -6   8       26.32       35.28     34.56 o 
  -7  -6   8     8089.85     7645.60    293.50 o 
  -6  -6   8    17822.07    17671.06    462.48 o 
  -5  -6   8    22612.49    23082.58    592.43 o 
  -4  -6   8     8893.20     9587.74    265.35 o 
  -3  -6   8     2447.20     2833.17    166.57 o 
  -2  -6   8      637.60      884.21     58.75 o 
  -1  -6   8     6795.41     7269.69    205.39 o 
   0  -6   8     3987.73     4103.67    116.87 o 
   1  -6   8     1291.98     1444.86     53.39 o 
   2  -6   8     6045.09     6329.32    175.49 o 
   3  -6   8     8471.51     8835.08    194.71 o 
   5  -6   8      881.48     1183.35     59.06 o 
   6  -6   8       74.89       55.63     43.36 o 
   7  -6   8      640.89      757.79     66.85 o 
   8  -6   8     2540.52     2383.22    151.21 o 
   9  -6   8      227.10      265.40     63.89 o 
  10  -6   8     1454.79     1462.56    119.31 o 
 -16  -5   8     2063.00     2068.47    129.80 o 
 -15  -5   8      401.46      269.73     67.09 o 
 -14  -5   8        0.32      -71.50     47.67 o 
 -13  -5   8       12.21      -59.71     50.53 o 
 -12  -5   8     1376.70     1158.17    114.46 o 
 -11  -5   8      811.83      956.63     98.67 o 
 -10  -5   8      104.91       96.08     36.89 o 
  -9  -5   8     2628.92     2648.37    101.93 o 
  -8  -5   8     1526.27     1504.13     74.47 o 
  -7  -5   8       17.87       61.63     33.69 o 
  -6  -5   8     4552.38     4192.93    135.39 o 
  -5  -5   8     6286.25     6585.93    232.00 o 
  -4  -5   8     3826.35     3930.32    127.57 o 
  -3  -5   8     2750.64     3160.28    108.33 o 
  -2  -5   8    11557.93    11582.14    309.43 o 
  -1  -5   8    21790.01    22533.59    467.77 o 
   0  -5   8    16379.52    17054.50    406.43 o 
   1  -5   8     6451.13     6678.44    162.28 o 
   2  -5   8     8296.63     8990.74    214.99 o 
   3  -5   8     6173.29     6527.30    148.24 o 
   4  -5   8     6042.69     6375.94    342.58 o 
   5  -5   8     7067.89     7809.13    213.96 o 
   6  -5   8     1467.87     1469.87     74.94 o 
   7  -5   8     6803.55     7398.26    288.53 o 
   8  -5   8     8890.28     9457.85    354.23 o 
   9  -5   8     6089.24     5714.01    334.71 o 
  10  -5   8     1425.17     1332.72    108.48 o 
 -16  -4   8     2359.88     2280.38    134.20 o 
 -15  -4   8      359.45      444.74     72.11 o 
 -14  -4   8      717.57      718.91     81.17 o 
 -13  -4   8     2093.18     1993.95    113.51 o 
 -12  -4   8       31.50       63.89     48.92 o 
 -11  -4   8       80.07       74.04     45.78 o 
 -10  -4   8     1436.23     1451.93     66.38 o 
  -9  -4   8     8278.48     8585.69    275.89 o 
  -8  -4   8     8562.94     8762.65    246.48 o 
  -7  -4   8     2938.70     2774.69    122.30 o 
  -6  -4   8      688.18      712.03     52.69 o 
  -5  -4   8     4404.21     4500.63    141.27 o 
  -4  -4   8     2872.37     2929.83    116.34 o 
  -3  -4   8     1206.26     1266.66     63.72 o 
  -2  -4   8    16128.88    17909.82    548.91 o 
  -1  -4   8    17787.40    19092.95    398.83 o 
   0  -4   8    12537.26    13392.51    285.73 o 
   1  -4   8     1889.66     1882.88     59.20 o 
   2  -4   8      363.57      464.25     29.16 o 
   3  -4   8      170.66      194.52     22.76 o 
   4  -4   8     1273.90     1317.80     59.48 o 
   5  -4   8       13.24       18.85     22.98 o 
   7  -4   8     9191.20     9770.12    386.63 o 
   8  -4   8     8248.31     8683.64    494.28 o 
   9  -4   8     5780.78     5694.72    337.46 o 
 -16  -3   8     1680.44     1735.70    121.25 o 
 -15  -3   8      200.01      141.33     59.84 o 
 -14  -3   8     2729.80     2528.36    136.00 o 
 -13  -3   8     3601.62     3854.15    160.16 o 
 -12  -3   8     2949.77     2911.34    181.28 o 
 -11  -3   8     3460.61     3452.28    289.51 o 
 -10  -3   8     1059.33     1064.98     56.92 o 
  -9  -3   8     5881.70     5798.61    224.06 o 
  -8  -3   8     6341.69     6542.09    192.07 o 
  -7  -3   8     7615.13     7231.96    215.11 o 
  -6  -3   8      154.68       19.57     29.84 o 
  -5  -3   8     1594.49     1445.45     68.30 o 
  -4  -3   8     4890.91     4613.38    199.24 o 
  -3  -3   8       15.52      -38.78     26.37 o 
  -2  -3   8     3648.23     4512.84    139.20 o 
  -1  -3   8     9123.37     9773.08    278.25 o 
   0  -3   8     5657.38     5896.62    154.37 o 
   1  -3   8       63.22       83.17     19.63 o 
   2  -3   8     2905.90     3013.46     92.50 o 
   3  -3   8    11338.66    11162.21    327.09 o 
   4  -3   8     3132.27     3384.91    107.03 o 
   5  -3   8     3560.90     3698.84    114.34 o 
   6  -3   8     4247.64     4554.70    134.28 o 
   7  -3   8     1998.42     2141.50    113.42 o 
   8  -3   8    10750.80    11484.24    638.80 o 
   9  -3   8     3645.68     3911.92    253.10 o 
 -16  -2   8        1.80      -48.36     52.60 o 
 -15  -2   8      690.31      748.67     80.07 o 
 -14  -2   8     5430.29     5301.76    376.19 o 
 -13  -2   8    10497.53    11097.19    414.93 o 
 -12  -2   8     6346.58     6317.50    221.54 o 
 -11  -2   8     2563.74     2726.31    122.66 o 
 -10  -2   8       32.55       25.54     26.15 o 
  -9  -2   8      208.14      191.95     28.16 o 
  -8  -2   8      204.91      159.25     37.72 o 
  -7  -2   8     1044.56     1177.06     87.36 o 
  -6  -2   8     1264.59     1276.55     99.52 o 
  -5  -2   8    13446.38    14122.44    370.71 o 
  -4  -2   8    28790.80    28626.69    716.97 o 
  -3  -2   8     8391.48     9806.25    266.09 o 
  -2  -2   8    14554.36    17758.71    413.03 o 
  -1  -2   8     1029.80     1107.25     45.44 o 
   0  -2   8     8498.69     9066.02    200.07 o 
   1  -2   8      132.30      146.56     21.75 o 
   2  -2   8     5182.23     5174.62    121.87 o 
   3  -2   8    16726.01    16969.73    430.72 o 
   4  -2   8    14274.49    14544.68    375.86 o 
   5  -2   8      356.25      381.92     35.98 o 
   6  -2   8     1260.70     1435.05     74.19 o 
   7  -2   8      954.09      969.18     78.69 o 
   8  -2   8      705.08      915.59     76.00 o 
   9  -2   8      382.78      386.98     84.66 o 
  10  -2   8        0.28      -12.31     51.98 o 
 -16  -1   8      109.33       55.94     55.61 o 
 -15  -1   8       70.55       98.32     55.50 o 
 -14  -1   8     3038.58     3100.58    183.03 o 
 -13  -1   8     4873.86     5107.20    191.84 o 
 -12  -1   8     9214.39     9505.63    305.55 o 
 -11  -1   8       45.38       14.31     40.86 o 
 -10  -1   8     3603.95     3582.48    130.74 o 
  -9  -1   8     9800.86     8884.05    327.89 o 
  -8  -1   8     8519.92     7346.54    531.52 o 
  -7  -1   8     6674.33     6153.37    268.49 o 
  -6  -1   8     7143.66     6879.47    206.33 o 
  -5  -1   8     5175.61     4553.20    200.28 o 
  -4  -1   8    24199.04    25145.70    693.07 o 
  -3  -1   8    12029.56    13112.27    390.15 o 
  -2  -1   8     3351.78     3844.13    175.11 o 
  -1  -1   8     4144.66     4392.82    108.80 o 
   0  -1   8    14752.92    15844.71    333.42 o 
   1  -1   8     3079.64     3038.33     87.84 o 
   2  -1   8       16.94       11.53     16.82 o 
   3  -1   8     3162.11     3009.09     79.81 o 
   4  -1   8     2581.03     2736.15    111.91 o 
   5  -1   8       30.28       68.29     27.02 o 
   6  -1   8      786.52      897.97     76.28 o 
   7  -1   8     1751.23     2062.38    320.92 o 
   8  -1   8      691.85      868.20     76.40 o 
   9  -1   8       14.38      -13.68     63.79 o 
  10  -1   8      603.63      570.28     93.52 o 
 -16   0   8     2839.35     3024.16    151.56 o 
 -15   0   8      392.13      449.55     68.49 o 
 -14   0   8       74.95       45.61     51.87 o 
 -13   0   8     2541.47     2577.44    124.84 o 
 -12   0   8     2582.02     2896.88    128.46 o 
 -11   0   8      400.44      418.90     57.19 o 
 -10   0   8     1036.61     1174.50     65.42 o 
  -9   0   8     8661.54     8606.51    179.74 o 
  -8   0   8    10722.65    10364.30    409.63 o 
  -7   0   8     5393.38     5659.66    251.31 o 
  -6   0   8     4142.67     4155.95    247.49 o 
  -5   0   8     1224.28     1221.31     63.96 o 
  -4   0   8     3339.95     2890.33    184.11 o 
  -3   0   8     9345.57    10616.90    322.41 o 
  -2   0   8      417.77      628.61     45.70 o 
  -1   0   8    16771.27    17855.48    373.40 o 
   0   0   8    12080.44    11567.51    249.79 o 
   1   0   8    25708.54    25978.93    533.53 o 
   2   0   8     5416.00     5348.58    137.86 o 
   3   0   8      223.10      258.07     32.45 o 
   4   0   8     2520.24     2485.52    108.67 o 
   5   0   8     1022.20     1012.47     54.15 o 
   6   0   8       44.41       43.92     46.99 o 
   7   0   8     8517.32     8621.72    334.24 o 
   8   0   8     1457.00     1566.40    102.13 o 
   9   0   8      109.42       89.48     49.40 o 
  10   0   8       71.93      125.51     73.93 o 
  11   0   8      601.24      586.62     93.72 o 
 -16   1   8     3670.51     3847.45    167.54 o 
 -15   1   8     4643.67     4808.96    189.19 o 
 -14   1   8     1084.08     1056.23     85.82 o 
 -13   1   8      270.74      164.31     71.35 o 
 -12   1   8     1138.11     1255.82     85.57 o 
 -11   1   8      157.40       80.38     45.44 o 
 -10   1   8      147.74      209.84     31.78 o 
  -9   1   8    10874.27    10438.85    309.00 o 
  -8   1   8     6054.43     6183.84    240.53 o 
  -7   1   8     1398.39     1305.49     67.78 o 
  -6   1   8     2059.48     2206.54     87.37 o 
  -5   1   8      693.54      691.05     50.70 o 
  -4   1   8     2172.08     2148.63    108.76 o 
  -3   1   8       41.26       36.91     29.86 o 
  -2   1   8      538.77      503.86     43.06 o 
  -1   1   8    19202.88    20485.73    426.53 o 
   0   1   8    30290.83    30785.95    629.40 o 
   1   1   8    33751.62    33042.86    673.84 o 
   2   1   8    16099.93    14528.58    708.69 o 
   3   1   8       31.44       52.89     20.08 o 
   4   1   8     9646.16     9263.38    252.25 o 
   5   1   8     1986.03     2111.69    149.68 o 
   6   1   8      310.63      316.00     93.91 o 
   7   1   8     1013.95     1058.92     87.67 o 
   8   1   8     1453.50     1632.06    119.80 o 
   9   1   8       61.19        7.20     50.31 o 
  10   1   8      290.82      292.38     59.86 o 
 -16   2   8     2329.73     2418.13    181.61 o 
 -15   2   8     3198.76     3059.08    142.12 o 
 -14   2   8      628.53      618.94     73.55 o 
 -13   2   8     1385.31     1377.29     94.96 o 
 -12   2   8     4738.12     4829.02    178.55 o 
 -11   2   8     6087.48     6109.96    210.01 o 
 -10   2   8      364.62      436.72     41.37 o 
  -9   2   8     2037.95     2272.49     80.64 o 
  -8   2   8     2547.68     2222.65     81.00 o 
  -7   2   8      428.56      387.70     44.82 o 
  -6   2   8     3388.66     3250.11    116.97 o 
  -5   2   8    11528.85    11889.05    360.93 o 
  -4   2   8    13218.20    13263.31    518.06 o 
  -3   2   8     2554.78     2561.22     95.97 o 
  -2   2   8     3751.99     3946.99    127.79 o 
  -1   2   8     4137.28     3959.00    134.20 o 
   0   2   8    11456.08    11647.82    253.39 o 
   1   2   8    25301.90    24373.24    504.05 o 
   2   2   8     8189.18     7858.29    194.12 o 
   3   2   8      155.44      179.85     25.45 o 
   4   2   8     6355.71     6235.69    214.67 o 
   5   2   8     6538.10     6340.52    270.08 o 
   6   2   8     9186.76     9224.29    405.34 o 
   7   2   8     1291.23     1342.21    101.29 o 
   8   2   8      336.67      330.78     63.23 o 
   9   2   8      394.00      390.16    116.85 o 
  10   2   8        6.49      -72.86     48.58 o 
 -16   3   8        6.57      -56.94     53.25 o 
 -15   3   8       25.48        7.63     51.59 o 
 -14   3   8       15.56       40.56     49.14 o 
 -13   3   8     5503.78     5399.84    197.75 o 
 -12   3   8    12150.60    12003.84    368.86 o 
 -11   3   8    12691.65    12995.58    392.55 o 
 -10   3   8    10806.47    10221.82    247.17 o 
  -9   3   8        0.31      -16.75     28.86 o 
  -8   3   8     2832.15     2652.14    110.91 o 
  -7   3   8     1004.34     1125.65     56.06 o 
  -6   3   8      366.66      350.04     43.88 o 
  -5   3   8     5628.77     5442.96    223.85 o 
  -4   3   8     6046.24     6065.30    181.69 o 
  -3   3   8       79.89       61.88     33.34 o 
  -2   3   8       95.08       86.02     30.76 o 
  -1   3   8      400.73      386.94     42.67 o 
   0   3   8        1.67      -35.22     23.48 o 
   1   3   8     2059.59     1869.46     70.68 o 
   2   3   8      951.14     1023.65     46.80 o 
   3   3   8     1600.64     1359.62     68.25 o 
   4   3   8    10131.45    10169.76    395.08 o 
   5   3   8    15349.00    15293.09    570.44 o 
   6   3   8    10934.02    11055.64    427.82 o 
   7   3   8     1381.98     1457.91    122.76 o 
   8   3   8        6.31      -21.52     51.59 o 
   9   3   8      806.33      684.60     94.70 o 
  10   3   8       69.62      -62.41     55.90 o 
 -16   4   8     1812.33     1712.41    115.17 o 
 -15   4   8      721.10      736.39     79.95 o 
 -14   4   8     1486.28     1444.19     97.98 o 
 -13   4   8     2164.19     2285.62    139.52 o 
 -12   4   8     9799.28    10173.78    388.44 o 
 -11   4   8     9733.26     9703.03    305.45 o 
 -10   4   8     4580.19     4513.61    165.14 o 
  -9   4   8     1079.14     1020.05     56.05 o 
  -8   4   8     7950.07     7531.71    193.10 o 
  -7   4   8     4119.79     3801.74    134.32 o 
  -6   4   8     3994.21     3852.66    131.79 o 
  -5   4   8       27.62       54.71     39.00 o 
  -4   4   8     6420.79     6106.23    184.30 o 
  -3   4   8       38.48       42.66     34.62 o 
  -2   4   8     1825.45     1926.12     84.34 o 
  -1   4   8     4043.42     3932.69    149.58 o 
   0   4   8     4327.55     4043.86    133.29 o 
   1   4   8      540.34      533.26     42.70 o 
   2   4   8        3.93       -8.81     22.25 o 
   3   4   8     3316.14     3230.15    224.35 o 
   4   4   8    14279.91    13655.79    517.61 o 
   5   4   8    12338.49    12074.65    464.51 o 
   6   4   8     9556.38     9929.50    584.55 o 
   7   4   8      413.18      417.88     73.93 o 
   8   4   8     2195.32     2061.02    171.59 o 
   9   4   8     1844.10     1717.99    167.40 o 
 -16   5   8     2668.80     2666.80    137.24 o 
 -15   5   8     1167.71     1058.64     91.80 o 
 -14   5   8      134.45      133.85     56.09 o 
 -13   5   8      113.31      117.21     51.30 o 
 -12   5   8     1037.55     1074.38    118.70 o 
 -11   5   8     5505.92     5573.84    197.62 o 
 -10   5   8     3641.53     3232.23    135.57 o 
  -9   5   8      374.08      361.36     41.83 o 
  -8   5   8     9099.99     8378.45    219.17 o 
  -7   5   8    18240.14    17066.16    388.80 o 
  -6   5   8    15893.22    15029.04    344.37 o 
  -5   5   8      658.93      660.41     56.18 o 
  -4   5   8     1610.76     1522.45     77.61 o 
  -3   5   8     3820.07     3511.74    125.19 o 
  -2   5   8      122.06       39.17     36.40 o 
  -1   5   8     6545.13     6666.11    198.58 o 
   0   5   8     2421.77     2385.20     96.14 o 
   1   5   8     1849.68     1936.14     85.94 o 
   2   5   8      866.09      784.59     78.73 o 
   3   5   8      666.91      553.09     77.20 o 
   4   5   8      610.11      556.04     80.18 o 
   5   5   8     4875.76     4494.76    213.86 o 
   6   5   8     2920.20     2834.14    163.41 o 
   7   5   8      136.88      136.13     63.74 o 
   8   5   8     2994.95     3121.31    172.83 o 
   9   5   8     6095.06     6422.26    283.24 o 
 -15   6   8      116.39      145.72     59.36 o 
 -14   6   8        0.57       10.60     47.50 o 
 -13   6   8      552.15      567.24     90.77 o 
 -12   6   8      315.56      230.93     70.65 o 
 -11   6   8        1.40      -60.68     41.01 o 
 -10   6   8      260.35      158.26     50.26 o 
  -9   6   8     3045.81     3005.39     98.97 o 
  -8   6   8    11875.80    11378.16    272.81 o 
  -7   6   8    26197.51    25165.56    612.10 o 
  -6   6   8    21154.53    20807.25    470.15 o 
  -5   6   8      737.33      639.12     43.05 o 
  -4   6   8     1298.44     1406.08     78.69 o 
  -3   6   8     2171.94     2098.51    105.00 o 
  -2   6   8     4473.39     4465.52    173.78 o 
  -1   6   8      105.96       84.90     40.14 o 
   0   6   8      307.66      395.84     49.41 o 
   1   6   8      486.16      466.42     50.07 o 
   2   6   8     2344.58     2218.79    138.25 o 
   3   6   8     6572.33     6263.43    274.52 o 
   4   6   8     2868.69     2555.72    152.59 o 
   5   6   8       30.59      110.42     61.09 o 
   6   6   8      369.03      386.90     79.51 o 
   7   6   8        6.98       -6.71     74.03 o 
   8   6   8     1595.99     1360.82    122.65 o 
 -15   7   8       33.88       10.07     78.95 o 
 -14   7   8      466.64      356.22     63.99 o 
 -13   7   8     2812.31     2771.64    130.52 o 
 -12   7   8     2099.01     2051.48    110.11 o 
 -11   7   8      513.57      427.64     73.25 o 
 -10   7   8      178.94       88.74     48.26 o 
  -9   7   8      554.45      567.20     47.46 o 
  -8   7   8     2777.14     2922.61    112.63 o 
  -7   7   8     8151.00     7900.82    200.62 o 
  -6   7   8    11563.61    11605.49    276.10 o 
  -5   7   8      531.46      614.75     59.51 o 
  -4   7   8     8089.34     7876.47    234.74 o 
  -3   7   8    11781.87    11336.63    317.81 o 
  -2   7   8     8564.89     8238.78    242.82 o 
  -1   7   8     6452.29     6185.49    193.82 o 
   0   7   8       34.58       17.62     36.02 o 
   1   7   8      120.84      125.60     46.43 o 
   2   7   8      100.35       35.03     63.54 o 
   3   7   8     1806.22     1818.97    131.59 o 
   4   7   8      744.12      942.95    100.51 o 
   5   7   8      246.42      182.38     72.66 o 
   6   7   8     2533.76     2797.05    212.73 o 
   7   7   8     1125.55     1196.58    200.68 o 
   8   7   8       49.09       75.67     76.85 o 
 -15   8   8       83.91       30.34     54.94 o 
 -14   8   8      141.32      171.88     61.21 o 
 -13   8   8      507.41      416.39     67.20 o 
 -12   8   8      594.14      771.02     77.56 o 
 -11   8   8        2.59      -29.48     43.94 o 
 -10   8   8      714.01      807.86     75.79 o 
  -9   8   8     1191.43     1215.20     80.58 o 
  -8   8   8       45.95       43.79     31.49 o 
  -7   8   8     1427.78     1346.58     81.09 o 
  -6   8   8     1969.39     2133.79    123.98 o 
  -5   8   8     1540.90     1466.36    137.60 o 
  -4   8   8     4624.94     4551.60    156.83 o 
  -3   8   8    18926.09    17823.91    475.84 o 
  -2   8   8    12158.01    11853.04    331.73 o 
  -1   8   8     1786.90     1588.66     85.27 o 
   0   8   8      222.56      199.47     50.25 o 
   1   8   8     2122.21     1948.73    138.05 o 
   2   8   8     3067.01     2956.51    172.33 o 
   3   8   8      967.96     1029.15    128.12 o 
   4   8   8       52.44      289.55     76.26 o 
   5   8   8      523.03      854.44    102.37 o 
   6   8   8     1978.18     2405.08    161.01 o 
   7   8   8     2309.48     2376.56    163.77 o 
 -14   9   8     3795.18     3586.73    208.36 o 
 -13   9   8      502.14      625.28    102.54 o 
 -12   9   8       74.08       33.55     67.58 o 
 -11   9   8        1.51      -77.52     66.11 o 
 -10   9   8     2084.02     2110.05    153.43 o 
  -9   9   8     2098.68     2186.33    152.54 o 
  -8   9   8     1226.20      989.39     74.26 o 
  -7   9   8      529.34      386.86     64.97 o 
  -6   9   8     1571.07     1556.88    134.93 o 
  -5   9   8      500.55      577.49     60.34 o 
  -4   9   8     2352.87     2411.90    107.13 o 
  -3   9   8     4780.46     4793.87    165.38 o 
  -2   9   8    10438.95    10187.12    295.85 o 
  -1   9   8     3295.56     3437.26    139.30 o 
   0   9   8      333.59      279.25     51.39 o 
   1   9   8     3181.06     3266.79    183.68 o 
   2   9   8     4739.93     4669.28    235.19 o 
   3   9   8     4908.77     4973.87    246.08 o 
   4   9   8     2524.70     2617.47    165.95 o 
   5   9   8     1499.60     1616.74    138.42 o 
   6   9   8     1747.58     1696.85    148.05 o 
 -14  10   8     7078.02     8082.63    368.09 o 
 -13  10   8     1254.06     1291.09    222.78 o 
 -12  10   8       73.19       25.24     73.56 o 
 -11  10   8      189.15      105.98     76.68 o 
 -10  10   8       56.39       -4.28     73.47 o 
  -9  10   8      138.98        9.32    160.26 o 
  -8  10   8       84.61       87.68     74.71 o 
  -7  10   8     1159.64     1224.64     81.46 o 
  -6  10   8     3320.40     3192.77    146.72 o 
  -5  10   8     3231.85     3344.90    132.65 o 
  -4  10   8      159.20      289.00     51.86 o 
  -3  10   8     1112.58     1083.45    135.05 o 
  -2  10   8     1657.79     1540.19     91.46 o 
  -1  10   8      796.01      633.75     76.37 o 
   0  10   8     1497.24     1452.19    132.48 o 
   1  10   8     6010.59     5276.31    258.42 o 
   2  10   8     9256.15     9121.73    392.03 o 
   3  10   8     3742.02     3864.12    212.29 o 
   4  10   8     1257.14     1297.51    130.71 o 
   5  10   8      113.90      -33.69     74.50 o 
   6  10   8        9.34      -37.81     77.75 o 
 -13  11   8      805.59      856.03    139.49 o 
 -12  11   8      582.18      612.63    111.23 o 
 -11  11   8     1188.52     1352.12    193.19 o 
 -10  11   8     2028.10     1893.12    157.39 o 
  -9  11   8      660.26      610.50    136.64 o 
  -8  11   8       34.89       25.34     93.52 o 
  -7  11   8      950.22      980.36     91.43 o 
  -6  11   8     1194.87     1314.93     90.63 o 
  -5  11   8     7429.91     7181.18    231.17 o 
  -4  11   8     2886.08     3583.36    143.43 o 
  -3  11   8       78.54      421.65     58.66 o 
  -2  11   8     2130.94     1965.97    119.51 o 
  -1  11   8     1205.35     1272.81    109.11 o 
   0  11   8      103.48      139.34     76.69 o 
   1  11   8     3313.27     3331.66    197.50 o 
   2  11   8     3332.42     3150.03    189.47 o 
   3  11   8     1449.45     1485.57    146.88 o 
   4  11   8       92.07       69.84     81.77 o 
   5  11   8      453.51      309.00     98.10 o 
 -12  12   8      826.41      921.25    127.86 o 
 -11  12   8     3447.82     3396.68    211.19 o 
 -10  12   8     6218.47     5848.02    292.56 o 
  -9  12   8     5345.65     5328.49    273.20 o 
  -8  12   8     2099.44     2056.85    166.84 o 
  -7  12   8      547.23      631.70    105.93 o 
  -6  12   8      103.12       11.16     49.49 o 
  -5  12   8     1159.75     1113.35     86.34 o 
  -4  12   8      497.81      728.03     83.97 o 
  -3  12   8       16.55       -6.45     50.76 o 
  -2  12   8     3044.91     3132.02    135.63 o 
  -1  12   8     4725.77     4516.32    238.48 o 
   0  12   8     1998.49     1938.49    160.26 o 
   1  12   8        0.82       48.94     74.87 o 
   2  12   8      407.99      405.60     96.43 o 
   3  12   8      454.17      280.23     94.09 o 
 -11  13   8     2119.90     1846.46    170.40 o 
 -10  13   8     4784.52     4881.10    461.65 o 
  -9  13   8     2885.49     3138.26    373.89 o 
  -8  13   8      582.36      541.01    106.49 o 
  -7  13   8       16.03      -66.37     71.52 o 
  -6  13   8      475.59      475.56    100.97 o 
  -5  13   8       81.84       21.21     57.07 o 
  -4  13   8      500.43      457.96     65.35 o 
  -3  13   8      880.24      889.79     81.53 o 
  -2  13   8     3465.08     3524.74    314.38 o 
  -1  13   8     5752.18     5334.78    273.53 o 
   0  13   8     4100.18     3643.38    217.24 o 
   1  13   8      504.49      423.08    101.21 o 
   2  13   8      153.27       99.99     84.36 o 
  -9  14   8      483.25      501.65    109.42 o 
  -8  14   8      495.53      440.02    105.50 o 
  -7  14   8     1820.01     1673.63    238.33 o 
  -6  14   8     3646.72     3281.10    313.44 o 
  -5  14   8     3405.95     3819.89    231.94 o 
  -4  14   8     1815.38     1919.44    166.96 o 
  -3  14   8     1457.33     1206.99    133.36 o 
  -2  14   8     1555.57     1625.28    153.34 o 
  -1  14   8     2550.30     2488.15    184.39 o 
   0  14   8     1904.42     1567.64    153.85 o 
  -6  15   8     5424.93     5683.85    324.81 o 
  -5  15   8     3702.78     3768.08    301.04 o 
  -4  15   8     1486.23     1503.08    202.83 o 
  -4 -18   9      192.45      110.62     89.15 o 
  -3 -18   9       76.69      152.54     86.55 o 
  -2 -18   9     1399.99     1084.36    136.35 o 
  -1 -18   9      652.85      577.35    110.39 o 
   0 -18   9      327.94      334.99     97.28 o 
   1 -18   9      257.70      220.87     91.60 o 
   2 -18   9      305.56      116.97     86.46 o 
  -6 -17   9     5947.48     5693.31    292.48 o 
  -5 -17   9      937.85      718.57     78.06 o 
  -4 -17   9        9.53       27.33     49.18 o 
  -3 -17   9      176.12       50.01     77.00 o 
  -2 -17   9      156.14      158.68     93.52 o 
  -1 -17   9     1513.32     1321.66    137.20 o 
   0 -17   9      115.15       63.10     82.01 o 
   1 -17   9     1195.47     1145.06    133.93 o 
   2 -17   9     1265.87     1499.27    159.97 o 
   3 -17   9      664.12      724.98    113.34 o 
   4 -17   9       28.37       90.17     76.15 o 
  -8 -16   9     4134.50     3951.14    233.88 o 
  -7 -16   9     7726.94     7355.18    345.69 o 
  -6 -16   9     6115.49     6079.07    300.33 o 
  -5 -16   9     1514.25     1445.95    115.01 o 
  -4 -16   9      309.08      238.43     54.82 o 
  -3 -16   9     2612.20     2317.95    118.41 o 
  -2 -16   9     1103.52     1064.89    132.21 o 
  -1 -16   9      410.00      399.72     92.87 o 
   0 -16   9      134.46       86.36     76.85 o 
   1 -16   9      879.62      893.93    115.92 o 
   2 -16   9     3217.46     2769.49    190.39 o 
   3 -16   9     2856.95     2670.42    219.97 o 
   4 -16   9      260.89      419.03     89.67 o 
   5 -16   9        6.93      -31.28     58.49 o 
   6 -16   9      615.05      705.25    127.53 o 
  -9 -15   9      102.02       83.44     66.47 o 
  -8 -15   9     1450.86     1277.57    245.22 o 
  -7 -15   9     4998.15     5205.79    471.34 o 
  -6 -15   9     4258.61     4018.91    181.55 o 
  -5 -15   9      165.20      133.89     52.77 o 
  -4 -15   9     2158.69     2464.28    114.59 o 
  -3 -15   9     6241.99     6831.68    223.95 o 
  -2 -15   9     6111.73     6279.00    208.35 o 
  -1 -15   9     3408.93     3117.80    191.14 o 
   0 -15   9     2164.53     2193.18    159.54 o 
   1 -15   9      766.39      804.52    108.19 o 
   2 -15   9     1444.74     1361.35    132.49 o 
   3 -15   9     4528.16     4409.11    230.47 o 
   4 -15   9     1641.53     1983.39    151.84 o 
   5 -15   9      161.48      122.59    115.03 o 
   6 -15   9     2750.87     3091.41    185.65 o 
   7 -15   9     1734.00     2142.30    226.42 o 
 -10 -14   9      439.94      678.51    102.20 o 
  -9 -14   9      335.42      194.47     83.72 o 
  -8 -14   9       84.07      162.89     74.62 o 
  -7 -14   9     1153.47      966.00    179.12 o 
  -6 -14   9      970.44      990.61     79.91 o 
  -5 -14   9       39.02       73.85     52.86 o 
  -4 -14   9     5222.07     5116.95    178.55 o 
  -3 -14   9    12832.98    13722.57    387.31 o 
  -2 -14   9    12010.29    12367.10    352.16 o 
  -1 -14   9     3880.22     4145.15    206.34 o 
   0 -14   9      294.66      229.44     76.55 o 
   1 -14   9        0.02      -10.53     88.35 o 
   2 -14   9      118.49      118.71     69.92 o 
   3 -14   9      147.94      167.27     69.75 o 
   4 -14   9        3.51      -41.00     53.79 o 
   5 -14   9     1341.73     1229.76    116.74 o 
   6 -14   9     2445.30     2521.02    159.73 o 
   7 -14   9     7422.78     7317.38    323.88 o 
 -11 -13   9     1018.68      906.00     98.86 o 
 -10 -13   9      772.85      882.97     94.58 o 
  -9 -13   9      838.22      782.58    108.56 o 
  -8 -13   9      965.68     1035.66    116.10 o 
  -7 -13   9      374.46      285.17     53.62 o 
  -6 -13   9      451.47      383.56     64.64 o 
  -5 -13   9        4.05      -46.14     37.71 o 
  -4 -13   9     2430.61     2482.08    128.98 o 
  -3 -13   9     7777.66     8454.83    256.26 o 
  -2 -13   9     8224.17     8796.64    263.49 o 
  -1 -13   9     3763.32     4105.22    184.89 o 
   0 -13   9      937.90     1334.19     96.33 o 
   1 -13   9     4060.89     4364.48    221.75 o 
   2 -13   9     2120.66     2184.92    149.26 o 
   3 -13   9     5000.21     5050.95    466.82 o 
   4 -13   9     2439.73     2313.14    151.80 o 
   5 -13   9     1188.19     1189.88    160.51 o 
   6 -13   9     2455.53     2335.18    150.36 o 
   7 -13   9     3064.07     3166.02    176.47 o 
   8 -13   9     3475.01     3202.96    176.87 o 
 -12 -12   9      399.45      359.34     80.43 o 
 -11 -12   9      225.73      357.47    111.86 o 
 -10 -12   9     1197.04     1077.04     95.94 o 
  -9 -12   9      506.21      610.46     98.92 o 
  -8 -12   9       60.11       45.36     63.75 o 
  -7 -12   9      909.62      895.85     87.16 o 
  -6 -12   9      831.18      701.91     66.07 o 
  -5 -12   9     3266.01     3316.07    131.21 o 
  -4 -12   9       30.95       23.45     54.30 o 
  -3 -12   9     1921.72     2489.64    107.65 o 
  -2 -12   9     4516.10     4486.82    154.65 o 
  -1 -12   9     1599.90     1987.56     92.90 o 
   1 -12   9    21332.24    19949.12    745.70 o 
   2 -12   9    21542.01    19812.27    743.92 o 
   3 -12   9     9141.50     8907.23    527.60 o 
   4 -12   9     5717.02     5544.31    255.57 o 
   5 -12   9      811.16      786.56     94.21 o 
   6 -12   9     1730.38     1837.15    166.47 o 
   7 -12   9     1984.40     2062.45    131.41 o 
   8 -12   9      141.08      200.35     62.77 o 
   9 -12   9      285.59      412.33     72.62 o 
 -13 -11   9     2479.33     2741.27    153.54 o 
 -12 -11   9      101.66       77.00     61.97 o 
 -11 -11   9     1334.25     1343.04    105.76 o 
 -10 -11   9     1097.74     1215.13     99.55 o 
  -9 -11   9      452.41      276.14     81.18 o 
  -8 -11   9     4385.03     3946.63    148.55 o 
  -7 -11   9     5255.89     5212.62    176.07 o 
  -6 -11   9     5538.77     5542.00    183.08 o 
  -5 -11   9    14219.83    13576.87    374.88 o 
  -4 -11   9     6760.73     6611.58    334.65 o 
  -3 -11   9       47.72       62.74     37.17 o 
  -2 -11   9     1382.97     1621.52     85.78 o 
  -1 -11   9     3049.37     3129.73    118.72 o 
   0 -11   9      219.58      246.28     42.68 o 
   1 -11   9     2194.33     2162.43     93.05 o 
   2 -11   9     6269.91     6095.19    271.98 o 
   3 -11   9     4627.76     4378.86    288.98 o 
   4 -11   9     1411.69     1291.75    108.07 o 
   5 -11   9      229.84      336.16     65.73 o 
   6 -11   9      444.91      545.30     74.89 o 
   7 -11   9      143.30       95.81     56.31 o 
   8 -11   9      840.44      730.57    134.77 o 
   9 -11   9     3357.28     3232.33    165.34 o 
 -13 -10   9      517.41      548.41     84.31 o 
 -12 -10   9      938.71      964.83     94.94 o 
 -11 -10   9     3464.73     4041.85    176.67 o 
 -10 -10   9     9434.30     8905.48    521.43 o 
  -9 -10   9     5387.36     5870.21    275.44 o 
  -8 -10   9     2135.05     2384.25    106.77 o 
  -7 -10   9     1309.29     1381.82     83.75 o 
  -6 -10   9     6225.69     6264.98    198.54 o 
  -5 -10   9     6399.65     6491.39    202.64 o 
  -4 -10   9      301.28      358.92     50.11 o 
  -3 -10   9      221.00      259.11     45.09 o 
  -2 -10   9     6859.01     6885.09    207.14 o 
  -1 -10   9     7763.44     7639.74    224.84 o 
   0 -10   9     2550.07     2585.33    102.70 o 
   1 -10   9        0.83       -1.02     30.10 o 
   2 -10   9      158.76      119.72     56.07 o 
   3 -10   9     3985.64     3882.83    254.77 o 
   4 -10   9      239.76      252.21    114.88 o 
   5 -10   9     4134.31     3709.99    182.39 o 
   6 -10   9     2745.26     2719.13    148.09 o 
   7 -10   9     3511.89     3087.38    225.68 o 
   8 -10   9     1126.26     1135.29     94.73 o 
   9 -10   9     1589.13     1423.76    102.37 o 
  10 -10   9     2812.93     2662.82    139.67 o 
 -14  -9   9      147.97      202.44     71.29 o 
 -13  -9   9      151.42      204.39     89.04 o 
 -12  -9   9      356.95      420.61     72.53 o 
 -11  -9   9     5055.89     5959.97    225.31 o 
 -10  -9   9     6897.14     6865.06    578.74 o 
  -9  -9   9     5454.26     5127.53    270.67 o 
  -8  -9   9     1186.83     1179.24     75.31 o 
  -7  -9   9       47.74      -45.23     37.14 o 
  -6  -9   9      351.90      507.00     56.22 o 
  -5  -9   9     3230.99     3119.58    119.22 o 
  -4  -9   9       60.86       66.77     38.30 o 
  -3  -9   9     2714.07     2731.86    107.63 o 
  -2  -9   9     3411.41     3475.74    131.54 o 
  -1  -9   9    11881.42    12070.93    329.69 o 
   0  -9   9    11347.32    11458.93    313.29 o 
   1  -9   9      200.82      284.15     40.06 o 
   2  -9   9     3886.33     4000.62    131.35 o 
   3  -9   9     1435.96     1434.29    137.18 o 
   4  -9   9      602.44      473.27     71.37 o 
   5  -9   9      771.84      744.69     80.57 o 
   6  -9   9     2255.82     2061.73    124.23 o 
   7  -9   9     1573.72     1443.07    118.18 o 
   8  -9   9      799.83      765.21     76.57 o 
   9  -9   9       81.89        3.42     40.88 o 
  10  -9   9        0.53      -86.34     89.48 o 
 -14  -8   9      686.57      814.70     91.73 o 
 -13  -8   9      429.69      419.94     73.57 o 
 -12  -8   9       32.26       41.29     55.45 o 
 -11  -8   9     1529.86     1626.48    109.10 o 
 -10  -8   9     3766.76     4022.11    208.95 o 
  -9  -8   9     1582.79     1529.26     83.71 o 
  -8  -8   9       26.15       36.21     37.39 o 
  -7  -8   9     3976.27     4002.17    140.66 o 
  -6  -8   9     8630.86     8945.72    258.15 o 
  -5  -8   9     8854.80     8797.73    341.83 o 
  -4  -8   9     1450.90     1556.40     78.19 o 
  -3  -8   9     2651.81     2807.25    120.38 o 
  -2  -8   9     4001.75     4349.70    142.85 o 
  -1  -8   9    24193.33    24141.75    617.93 o 
   0  -8   9    15487.24    15388.75    405.26 o 
   1  -8   9     2675.41     2791.20     82.95 o 
   2  -8   9     2384.94     2434.57     82.72 o 
   3  -8   9     9711.93     8884.32    352.93 o 
   4  -8   9     4659.06     4472.24    236.16 o 
   5  -8   9      689.81      840.91     81.97 o 
   6  -8   9        2.30      -31.88     43.53 o 
   7  -8   9      591.23      556.43     69.33 o 
   8  -8   9        6.74       77.02     42.27 o 
   9  -8   9      606.00      620.45     91.16 o 
  10  -8   9     2322.41     2284.01    153.77 o 
 -15  -7   9      438.84      308.87     74.56 o 
 -14  -7   9     2210.82     2265.86    133.32 o 
 -13  -7   9     5349.97     6050.57    228.62 o 
 -12  -7   9     2783.60     2642.89    360.49 o 
 -11  -7   9      119.78       38.66     53.31 o 
 -10  -7   9      177.49      208.31     65.97 o 
  -9  -7   9     1643.49     1679.39    101.04 o 
  -8  -7   9     1010.93     1007.22     82.13 o 
  -7  -7   9     4194.72     4129.49    161.60 o 
  -6  -7   9     8365.83     8484.19    245.71 o 
  -5  -7   9    11329.28    11058.97    306.08 o 
  -4  -7   9     8219.37     8429.38    240.80 o 
  -3  -7   9     1515.55     1477.05     73.46 o 
  -2  -7   9     1614.50     1734.57     79.26 o 
  -1  -7   9     4703.96     4963.52    155.04 o 
   0  -7   9     1398.22     1538.36     65.07 o 
   1  -7   9       20.57       26.76     19.96 o 
   2  -7   9     1935.43     2082.19     74.52 o 
   3  -7   9    17579.31    18632.53    882.02 o 
   4  -7   9    17165.77    16895.13    622.41 o 
   5  -7   9     5413.39     5813.81    242.97 o 
   6  -7   9      484.09      508.58     64.52 o 
   7  -7   9     1067.14     1099.56    111.24 o 
   8  -7   9       49.64       63.01     40.21 o 
   9  -7   9      256.64      314.43     50.47 o 
  10  -7   9      242.01      190.19     61.33 o 
 -15  -6   9     1126.38     1114.05    100.50 o 
 -14  -6   9     2744.01     2692.95    141.48 o 
 -13  -6   9     5079.84     5558.66    245.70 o 
 -12  -6   9     4219.95     3980.97    192.00 o 
 -11  -6   9      103.71       -9.40     52.66 o 
 -10  -6   9      238.43      272.53     65.90 o 
  -9  -6   9     2894.08     2954.08    155.84 o 
  -8  -6   9     1030.52     1186.95     71.71 o 
  -7  -6   9      797.03      735.17     58.54 o 
  -6  -6   9     1489.87     1367.48     80.55 o 
  -5  -6   9     1810.55     1793.04     83.66 o 
  -4  -6   9      103.70       53.31     33.39 o 
  -3  -6   9     3088.08     3380.40    118.26 o 
  -2  -6   9     6480.63     6516.02    191.93 o 
  -1  -6   9     2134.51     1948.50     81.23 o 
   0  -6   9     2339.86     2514.77     76.02 o 
   1  -6   9     1991.98     2106.47     78.68 o 
   2  -6   9     3033.12     3135.18    102.02 o 
   3  -6   9    10770.61    10508.85    229.84 o 
   4  -6   9    20307.86    20183.43    734.59 o 
   5  -6   9     5380.29     5544.68    233.82 o 
   6  -6   9      280.71      278.46     53.23 o 
   7  -6   9     3276.99     3142.46    148.67 o 
   8  -6   9     2030.24     2108.06    318.61 o 
   9  -6   9      143.78      109.57     55.42 o 
  10  -6   9       77.19      128.66     54.14 o 
 -15  -5   9      384.07      338.94     71.43 o 
 -14  -5   9     2508.77     2378.83    220.60 o 
 -13  -5   9     3926.19     3943.01    168.96 o 
 -12  -5   9     2159.61     1987.17    143.95 o 
 -11  -5   9      212.65      232.21     56.77 o 
 -10  -5   9     2278.62     2110.51    104.61 o 
  -9  -5   9    14779.00    14964.79    400.74 o 
  -8  -5   9    11345.74    10899.22    300.85 o 
  -7  -5   9     1442.93     1382.80     75.40 o 
  -6  -5   9     1313.05     1257.19     77.58 o 
  -5  -5   9     1948.60     2021.45     87.66 o 
  -4  -5   9        7.36      -11.51     29.88 o 
  -3  -5   9     7246.01     7646.83    218.41 o 
  -2  -5   9    10108.50    10443.37    284.55 o 
  -1  -5   9     3887.87     4229.53    134.31 o 
   0  -5   9     3326.85     3407.55     91.91 o 
   1  -5   9     2967.61     3101.89     97.52 o 
   2  -5   9     4104.37     4238.76    123.82 o 
   3  -5   9     6273.90     6579.43    151.62 o 
   5  -5   9     1950.10     2176.18    261.51 o 
   6  -5   9      821.12      792.33     75.59 o 
   7  -5   9     7192.25     7468.86    294.67 o 
   8  -5   9    10913.95    11210.39    419.39 o 
   9  -5   9     4630.85     4364.17    274.85 o 
  10  -5   9      552.51      339.14     67.33 o 
 -16  -4   9     1504.15     1603.93    117.53 o 
 -15  -4   9       14.36      -22.94     55.61 o 
 -14  -4   9        5.96      -43.88     57.62 o 
 -13  -4   9      200.80      179.91     58.39 o 
 -12  -4   9       23.84      -65.65     43.76 o 
 -11  -4   9     1187.55     1237.62     88.31 o 
 -10  -4   9     3320.39     3318.05    145.59 o 
  -9  -4   9    22093.11    19503.71   1082.55 o 
  -8  -4   9    20484.83    20537.54    534.11 o 
  -7  -4   9     6014.84     5841.46    179.43 o 
  -6  -4   9      171.25      340.74     69.17 o 
  -5  -4   9     9935.07     9591.53    266.06 o 
  -4  -4   9     1588.09     2201.68     88.66 o 
  -3  -4   9      822.70      948.87     58.16 o 
  -2  -4   9     2091.32     2483.17     93.70 o 
  -1  -4   9     2749.99     2979.46     84.29 o 
   0  -4   9      407.44      523.30     33.54 o 
   1  -4   9      892.44      984.50     43.95 o 
   2  -4   9      848.20      948.94     41.88 o 
   3  -4   9      142.31      201.71     25.14 o 
   4  -4   9        2.64       -6.51     16.42 o 
   5  -4   9      672.41      904.79     80.25 o 
   6  -4   9     3129.92     3858.70    175.84 o 
   7  -4   9     5524.83     6325.84    258.75 o 
   8  -4   9    10457.70    10950.43    410.90 o 
   9  -4   9     5062.94     4906.39    303.40 o 
  10  -4   9      618.64      556.30     80.33 o 
 -16  -3   9      124.09      123.68     63.86 o 
 -15  -3   9     1020.27     1160.85     97.82 o 
 -14  -3   9     2628.26     2407.70    265.67 o 
 -13  -3   9     1033.38     1111.90     89.89 o 
 -12  -3   9      229.66      210.45     56.40 o 
 -11  -3   9     1183.57     1295.79    122.91 o 
 -10  -3   9     3123.44     3103.79    177.78 o 
  -9  -3   9    15458.79    14415.95    413.92 o 
  -8  -3   9    20786.64    20177.00    592.15 o 
  -7  -3   9     5587.63     5461.07    190.97 o 
  -6  -3   9     2304.05     2298.55     93.08 o 
  -5  -3   9    12630.96    13435.87    359.62 o 
  -4  -3   9    25312.95    27037.10    733.93 o 
  -3  -3   9     7245.97     8003.53    245.67 o 
  -2  -3   9       16.85       10.77     28.13 o 
  -1  -3   9       73.51      115.23     23.45 o 
   0  -3   9       15.55       26.55     19.11 o 
   1  -3   9     4042.43     4134.66    105.00 o 
   2  -3   9     5922.93     6141.20    144.50 o 
   3  -3   9     2538.19     2530.23     93.44 o 
   4  -3   9       32.47        8.50     22.09 o 
   5  -3   9      315.09      648.62     71.02 o 
   6  -3   9     5120.99     5358.88    226.37 o 
   7  -3   9     5498.68     6045.30    248.68 o 
   8  -3   9     6783.10     7044.03    281.12 o 
   9  -3   9     1820.48     1942.37    165.29 o 
  10  -3   9       28.32      -60.94     56.31 o 
 -16  -2   9       51.86      -12.02     56.36 o 
 -15  -2   9      114.59       79.88     54.17 o 
 -14  -2   9     1991.84     1998.53    118.21 o 
 -13  -2   9     4280.48     4136.82    169.11 o 
 -12  -2   9      379.55      447.50     64.66 o 
 -11  -2   9      150.63       90.68     46.94 o 
 -10  -2   9      406.94      470.50     45.03 o 
  -9  -2   9     2597.65     2512.72    101.69 o 
  -8  -2   9     2138.94     1869.63     91.52 o 
  -7  -2   9      203.29      208.79     41.03 o 
  -6  -2   9     8231.23     7863.52    224.41 o 
  -5  -2   9    30965.55    30740.91    876.33 o 
  -4  -2   9    36987.18    40395.49   1389.17 o 
  -3  -2   9    30901.47    34500.06    862.41 o 
  -2  -2   9     2637.30     2964.86    104.29 o 
  -1  -2   9     2618.39     3169.75     87.73 o 
   0  -2   9      473.18      629.72     36.06 o 
   1  -2   9      106.92      107.48     23.04 o 
   2  -2   9     1850.83     1764.77     59.21 o 
   3  -2   9      246.29      244.73     26.01 o 
   4  -2   9      410.29      539.61     76.21 o 
   5  -2   9     5105.10     5724.43    240.15 o 
   6  -2   9       62.48       69.71     51.29 o 
   7  -2   9     2792.42     2946.32    175.33 o 
   8  -2   9     2522.67     2507.36    132.28 o 
   9  -2   9      602.95      555.71    101.10 o 
  10  -2   9       61.36      132.90     74.13 o 
 -16  -1   9     3059.48     3189.02    152.68 o 
 -15  -1   9      162.36      177.19     61.01 o 
 -14  -1   9      356.64      362.51    100.32 o 
 -13  -1   9      412.76      457.63     68.63 o 
 -12  -1   9      377.85      352.61     59.06 o 
 -11  -1   9     4649.60     4566.83    172.26 o 
 -10  -1   9     2755.75     2674.01    183.48 o 
  -9  -1   9        2.60      -31.35     33.36 o 
  -8  -1   9      156.33       55.96     50.77 o 
  -7  -1   9      754.85     1008.30     63.98 o 
  -6  -1   9     2591.45     2275.39    167.34 o 
  -5  -1   9    25554.21    24957.15    719.17 o 
  -4  -1   9    33959.42    37364.66   1085.27 o 
  -3  -1   9    21419.96    24946.69    796.86 o 
  -2  -1   9    10536.80    12479.25    333.59 o 
  -1  -1   9     4185.96     4599.69    115.87 o 
   0  -1   9     4097.08     4125.55    105.84 o 
   1  -1   9     4370.19     4637.08    115.82 o 
   2  -1   9     1233.77     1163.68     47.72 o 
   3  -1   9      269.69      222.52     25.17 o 
   4  -1   9     2572.46     2866.02    120.06 o 
   5  -1   9      474.48      675.71     94.51 o 
   6  -1   9     1801.58     2113.53    121.65 o 
   7  -1   9      158.21      146.86     53.53 o 
   8  -1   9     1238.64     1284.36     95.05 o 
   9  -1   9     1329.24     1168.56     91.40 o 
  10  -1   9       19.87       40.85     68.81 o 
 -16   0   9     9196.43     9486.68    322.26 o 
 -15   0   9     4300.59     4530.28    259.24 o 
 -14   0   9      136.12      129.76     58.21 o 
 -13   0   9       71.00        7.85     49.70 o 
 -12   0   9      846.90      817.83     74.52 o 
 -11   0   9     1552.26     1928.30    122.30 o 
 -10   0   9      658.86      794.13     62.34 o 
  -9   0   9      745.18      644.80     86.70 o 
  -8   0   9      265.25      167.61     41.45 o 
  -7   0   9      990.21     1032.84     65.22 o 
  -6   0   9       49.58       18.54     33.48 o 
  -5   0   9     6420.67     6499.69    244.87 o 
  -4   0   9    15268.23    15850.37    413.68 o 
  -3   0   9     2558.00     2773.32    101.97 o 
  -2   0   9      119.91       76.54     32.04 o 
  -1   0   9    12584.08    13105.70    314.41 o 
   0   0   9    18714.29    19379.47    407.01 o 
   1   0   9    13650.76    13688.29    294.23 o 
   2   0   9     6859.77     6561.57    167.08 o 
   3   0   9      740.73      745.11     38.55 o 
   4   0   9     1881.22     1722.48    112.08 o 
   5   0   9     4041.53     3915.54    183.19 o 
   6   0   9     2141.49     2386.18    132.98 o 
   7   0   9      363.94      456.34     69.69 o 
   8   0   9      798.76      958.39     86.29 o 
   9   0   9     3548.18     3593.48    173.48 o 
  10   0   9     1011.92     1133.62     89.65 o 
 -16   1   9    11193.12    11134.78    367.31 o 
 -15   1   9     3724.54     3812.97    182.07 o 
 -14   1   9     1161.56     1030.74    103.73 o 
 -13   1   9     1386.17     1406.36     97.56 o 
 -12   1   9      583.53      771.60     74.38 o 
 -11   1   9      368.84      451.66     74.57 o 
 -10   1   9       18.38       81.37     33.55 o 
  -9   1   9       28.38       30.10     32.37 o 
  -8   1   9     2969.29     2994.40    134.47 o 
  -7   1   9     7808.40     7395.62    215.69 o 
  -6   1   9     7318.57     7602.19    220.56 o 
  -5   1   9      642.11      654.60     54.88 o 
  -4   1   9     1418.16     1365.41    134.20 o 
  -3   1   9     3312.27     3564.74    210.70 o 
  -2   1   9        8.28       44.55     30.40 o 
  -1   1   9     9232.01     9490.49    261.71 o 
   0   1   9    18058.93    18041.46    381.93 o 
   1   1   9    21749.86    21601.05    450.59 o 
   2   1   9     5163.70     4889.87    133.20 o 
   3   1   9       56.60       80.53     36.49 o 
   4   1   9       39.38      -16.36     48.55 o 
   5   1   9        7.40        0.60     49.24 o 
   6   1   9       15.47       24.30     52.45 o 
   7   1   9      706.56      683.42     79.88 o 
   8   1   9     2724.72     2842.67    193.54 o 
   9   1   9     4885.81     5266.17    232.54 o 
  10   1   9     2473.39     2679.18    146.79 o 
 -16   2   9     6694.67     6970.82    256.11 o 
 -15   2   9     1370.38     1172.94    172.93 o 
 -14   2   9       24.15       22.53     50.85 o 
 -13   2   9     2628.92     2806.78    131.54 o 
 -12   2   9     8759.12     8488.15    277.69 o 
 -11   2   9     3984.50     3846.23    152.06 o 
 -10   2   9       33.41       -1.45     31.81 o 
  -9   2   9      898.15      856.86     54.19 o 
  -8   2   9       15.62       40.45     37.97 o 
  -7   2   9     1837.78     1867.89    105.87 o 
  -6   2   9     6287.43     6094.94    279.12 o 
  -5   2   9     2720.90     2597.84    123.62 o 
  -4   2   9      378.57      451.59     48.39 o 
  -3   2   9     3449.70     3732.14    159.91 o 
  -2   2   9      368.89      377.92     60.66 o 
  -1   2   9     2361.61     2375.85     95.24 o 
   0   2   9     8667.59     8350.26    212.81 o 
   1   2   9     4992.19     5030.73    126.38 o 
   2   2   9       14.54       49.55     21.89 o 
   3   2   9     1831.99     1742.67    113.36 o 
   4   2   9     4438.33     4018.08    190.02 o 
   5   2   9     8063.34     7841.89    320.08 o 
   6   2   9     1729.16     1703.86    116.06 o 
   7   2   9      624.54      621.59     81.07 o 
   8   2   9     2233.71     2291.49    368.18 o 
   9   2   9     4237.01     4124.98    199.07 o 
 -16   3   9     1601.18     1462.06    112.14 o 
 -15   3   9      284.93      188.44     65.60 o 
 -14   3   9     1379.26     1263.20     94.46 o 
 -13   3   9     9383.00     8968.48    295.16 o 
 -12   3   9    12077.42    12585.26    386.67 o 
 -11   3   9    21272.19    21118.48    611.16 o 
 -10   3   9     6032.60     5672.00    153.92 o 
  -9   3   9      227.76      245.95     39.32 o 
  -8   3   9       68.76       22.69     31.99 o 
  -7   3   9      857.05      867.67     63.42 o 
  -6   3   9      832.44      863.68     62.42 o 
  -5   3   9       90.00      114.73     38.49 o 
  -4   3   9     4148.74     4403.19    145.85 o 
  -3   3   9     5011.33     4990.22    157.56 o 
  -2   3   9     5102.48     4926.58    157.21 o 
  -1   3   9       37.05       -3.48     39.36 o 
   0   3   9      184.22      195.36     50.84 o 
   1   3   9       72.10       42.20     28.07 o 
   2   3   9      136.71      164.05     35.26 o 
   3   3   9     1346.75     1359.64    104.59 o 
   4   3   9     5735.27     5448.81    241.48 o 
   5   3   9     5740.76     5537.45    320.19 o 
   6   3   9     2132.53     2045.63    131.94 o 
   7   3   9       77.22       25.40     59.11 o 
   8   3   9       13.51       19.28     56.61 o 
   9   3   9      577.48      482.51     82.68 o 
 -16   4   9      129.17       34.38     71.31 o 
 -15   4   9       41.42       47.12     51.54 o 
 -14   4   9      113.80       75.96     51.79 o 
 -13   4   9     5975.32     6249.43    222.43 o 
 -12   4   9    11742.93    12180.29    374.93 o 
 -11   4   9    12602.22    12943.08    393.51 o 
 -10   4   9     2950.33     2708.19    120.10 o 
  -9   4   9      626.88      704.66     50.80 o 
  -8   4   9     4426.65     4435.79    128.85 o 
  -7   4   9     4223.84     3876.51    115.49 o 
  -6   4   9     2736.52     2568.85    160.42 o 
  -5   4   9      190.25      173.45     43.23 o 
  -4   4   9     2847.40     2860.90    130.67 o 
  -3   4   9    11871.80    11820.46    325.50 o 
  -2   4   9     3134.28     3175.28    156.81 o 
  -1   4   9      320.65      282.28     44.55 o 
   0   4   9      835.57      857.48     60.00 o 
   1   4   9     8152.49     7417.55    216.55 o 
   2   4   9     2627.58     2412.20    199.74 o 
   3   4   9      357.70      398.54     69.79 o 
   4   4   9     1712.48     1707.83    120.47 o 
   5   4   9     2026.49     2144.38    301.63 o 
   6   4   9      170.12      111.40     62.09 o 
   7   4   9      788.02      798.10     92.76 o 
   8   4   9     1714.13     1685.14    265.20 o 
   9   4   9      578.73      576.98     89.74 o 
 -16   5   9      233.68      266.25     67.95 o 
 -15   5   9      874.81      819.30    112.34 o 
 -14   5   9     1092.11     1177.93     92.18 o 
 -13   5   9      429.09      489.34     65.86 o 
 -12   5   9     1980.85     1986.72    106.70 o 
 -11   5   9     2715.80     2788.35    125.04 o 
 -10   5   9      211.02      436.49     91.33 o 
  -9   5   9     4692.22     4584.39    217.80 o 
  -8   5   9    13578.20    13464.71    318.36 o 
  -7   5   9    13643.20    12367.88    371.73 o 
  -6   5   9     7340.35     6824.58    387.54 o 
  -5   5   9      109.34      101.40     41.14 o 
  -4   5   9     1228.95     1214.22    126.03 o 
  -3   5   9      949.44     1058.10     70.85 o 
  -2   5   9     2232.94     2111.00     95.29 o 
  -1   5   9      101.27       85.22     39.34 o 
   0   5   9     2890.16     2695.49    106.88 o 
   1   5   9    12491.48    11717.71    321.67 o 
   2   5   9     6524.10     6417.36    280.93 o 
   3   5   9     1615.93     1807.03    128.50 o 
   4   5   9       98.54      142.93     64.42 o 
   5   5   9     1089.99     1265.34    158.89 o 
   6   5   9      369.77      309.33     76.66 o 
   7   5   9       15.16      -68.30     61.76 o 
   8   5   9      885.38      992.13    112.86 o 
 -15   6   9     2806.26     2832.26    139.56 o 
 -14   6   9      790.63      867.20     82.77 o 
 -13   6   9      451.79      409.19     85.33 o 
 -12   6   9      102.68       34.20     98.74 o 
 -11   6   9     2718.41     2401.39    116.24 o 
 -10   6   9      631.27      664.82     69.37 o 
  -9   6   9     1418.03     1457.51    102.75 o 
  -8   6   9    10459.09    10530.59    303.52 o 
  -7   6   9     8802.29     8329.85    210.08 o 
  -6   6   9     7240.95     7151.53    242.04 o 
  -5   6   9       40.37      -11.39     41.23 o 
  -4   6   9        7.57       29.63     40.57 o 
  -3   6   9     2391.69     2375.36    104.20 o 
  -2   6   9     1944.63     1858.19     92.29 o 
  -1   6   9      287.43      203.68     46.18 o 
   0   6   9     1806.00     1849.21     88.96 o 
   1   6   9     8720.08     8094.63    340.99 o 
   2   6   9    16566.92    15766.47    602.38 o 
   3   6   9     5142.92     4585.50    225.11 o 
   4   6   9      113.50       68.67     65.83 o 
   5   6   9       28.59       29.02     61.81 o 
   6   6   9      905.06     1046.36    122.07 o 
   7   6   9       64.13       86.39     75.85 o 
   8   6   9      748.00      775.85    104.59 o 
 -15   7   9     1483.07     1412.33    107.66 o 
 -14   7   9     1158.41     1181.70    120.26 o 
 -13   7   9        2.58       41.64     51.72 o 
 -12   7   9     1576.84     1651.12    104.13 o 
 -11   7   9     7574.06     7292.56    248.75 o 
 -10   7   9     3386.60     3318.21    140.79 o 
  -9   7   9        5.60       -4.55     31.91 o 
  -8   7   9      763.38      897.24     56.10 o 
  -7   7   9     1887.03     2009.37     78.72 o 
  -6   7   9     2697.46     2628.89     89.74 o 
  -5   7   9        7.49       52.35     39.67 o 
  -4   7   9     3484.68     3301.80    127.29 o 
  -3   7   9     9824.08     9266.37    270.72 o 
  -2   7   9     9577.28     8814.40    259.83 o 
  -1   7   9      741.62      572.89     58.20 o 
   0   7   9     1429.74     1507.28     84.29 o 
   1   7   9     3114.75     2974.97    172.77 o 
   2   7   9     3393.14     3140.42    180.07 o 
   3   7   9     1231.45     1375.27    121.73 o 
   4   7   9     1358.68     1163.22    113.96 o 
   5   7   9     4705.37     4787.51    308.37 o 
   6   7   9     9140.74     8769.23    376.80 o 
   7   7   9     2483.44     2552.56    170.40 o 
 -14   8   9       47.50       37.02     53.71 o 
 -13   8   9      193.90      146.99     56.56 o 
 -12   8   9     1942.49     1968.41    119.00 o 
 -11   8   9     5457.79     5711.25    206.56 o 
 -10   8   9     5753.05     5713.84    205.18 o 
  -9   8   9     3501.16     3477.13    207.42 o 
  -8   8   9        8.83        6.00     42.96 o 
  -7   8   9      511.41      463.76     74.10 o 
  -6   8   9     3862.97     3823.33    142.71 o 
  -5   8   9      396.68      423.02     56.31 o 
  -4   8   9      918.05      926.27     70.66 o 
  -3   8   9     7391.75     6951.23    323.94 o 
  -2   8   9     3232.97     3060.22    123.26 o 
  -1   8   9      345.70      525.06     63.60 o 
   0   8   9      401.58      245.18    122.36 o 
   1   8   9      120.86       97.47     70.39 o 
   2   8   9        8.12      -45.85     66.26 o 
   3   8   9       42.12       -3.59     63.51 o 
   4   8   9     1045.33     1366.75    125.91 o 
   5   8   9     6265.03     6068.35    288.33 o 
   6   8   9    14269.22    13550.94    557.48 o 
 -14   9   9     2037.38     2253.10    363.84 o 
 -13   9   9      405.14      508.95     99.13 o 
 -12   9   9     1815.72     1778.49    151.11 o 
 -11   9   9     5160.39     4582.31    436.15 o 
 -10   9   9     3545.16     3522.10    291.69 o 
  -9   9   9     2854.54     2516.49    167.22 o 
  -8   9   9       65.39       33.21     42.05 o 
  -7   9   9     3088.98     2869.73    135.53 o 
  -6   9   9     6186.98     6027.92    198.31 o 
  -5   9   9     1018.63     1093.54     78.16 o 
  -4   9   9       95.70      139.83     45.64 o 
  -3   9   9      298.82      279.93     52.97 o 
  -2   9   9     1344.99     1445.08     88.35 o 
  -1   9   9      322.14      276.22     52.64 o 
   0   9   9      178.42       29.16    185.71 o 
   1   9   9     1189.43     1283.05    151.31 o 
   2   9   9      885.72      754.58    103.44 o 
   3   9   9      707.66      776.08    106.28 o 
   4   9   9      497.39      587.68    102.22 o 
   5   9   9     3709.11     3646.30    210.27 o 
 -13  10   9     1442.37     1395.46    142.93 o 
 -12  10   9      352.95      289.48    180.00 o 
 -11  10   9      220.75       80.83     83.34 o 
 -10  10   9      144.46       59.38    105.88 o 
  -9  10   9      148.78      133.17     86.53 o 
  -8  10   9       51.47       53.77    107.70 o 
  -7  10   9    10058.40    10213.06    449.08 o 
  -6  10   9    15750.21    15468.13    430.35 o 
  -5  10   9     7004.77     8146.43    253.66 o 
  -4  10   9     2447.47     3024.84    158.88 o 
  -3  10   9       17.06      169.27     49.01 o 
  -2  10   9      126.53      111.19     52.52 o 
  -1  10   9       39.54       -1.60     68.57 o 
   0  10   9      587.80      660.23    104.34 o 
   1  10   9     1504.95     1337.03    130.94 o 
   2  10   9      542.59      636.94     98.87 o 
   3  10   9      185.72      159.14     83.03 o 
   4  10   9       63.27       94.06     84.46 o 
 -12  11   9      599.14      669.84    121.72 o 
 -11  11   9     1693.62     1902.25    170.85 o 
 -10  11   9      565.83      376.76    180.10 o 
  -9  11   9        9.88      -31.17     89.24 o 
  -8  11   9      641.68      706.24    110.43 o 
  -7  11   9     6510.68     6206.09    309.26 o 
  -6  11   9    13382.00    13240.45    481.27 o 
  -5  11   9     9775.43    10975.14    326.61 o 
  -4  11   9     2382.46     3372.39    155.37 o 
  -3  11   9      314.76      525.96     65.98 o 
  -2  11   9     4369.34     4097.53    184.01 o 
  -1  11   9     1919.67     1812.99    152.39 o 
   0  11   9       20.87      -57.02     70.85 o 
   1  11   9      162.18       -0.53     77.56 o 
   2  11   9      176.11      201.52     87.76 o 
   3  11   9       25.42       21.62    137.87 o 
 -11  12   9     4249.34     4212.49    243.46 o 
 -10  12   9     2807.59     2817.54    197.29 o 
  -9  12   9      339.16      381.66    103.82 o 
  -8  12   9      515.83      574.87    108.69 o 
  -7  12   9      778.75      864.21    163.17 o 
  -6  12   9     1692.15     1731.77    106.75 o 
  -5  12   9     2441.58     2486.76    121.15 o 
  -4  12   9      206.95      456.81     65.78 o 
  -3  12   9     1298.53     1253.39    107.02 o 
  -2  12   9     8776.12     9105.37    404.64 o 
  -1  12   9     7642.09     7506.26    350.05 o 
   0  12   9     1741.36     1895.82    163.52 o 
   1  12   9      411.29      316.72     98.66 o 
   2  12   9        0.86      -76.30     76.59 o 
 -10  13   9     1683.88     1730.03    167.06 o 
  -9  13   9      321.70      212.03     98.42 o 
  -8  13   9       10.90      -42.93     79.59 o 
  -7  13   9      245.15      192.87     92.34 o 
  -6  13   9       28.49       48.66     79.45 o 
  -5  13   9        2.89        6.82     54.76 o 
  -4  13   9      607.74      563.97     80.85 o 
  -3  13   9     3097.70     3453.79    210.29 o 
  -2  13   9     8831.48     8811.06    397.26 o 
  -1  13   9     9435.12     8959.63    405.40 o 
   0  13   9     3713.86     3638.66    221.39 o 
  -7  14   9     2360.93     2311.04    281.74 o 
  -6  14   9     1021.29     1097.14    197.77 o 
  -5  14   9      117.77      113.92     97.42 o 
  -4  14   9      207.58      185.57     87.01 o 
  -3  14   9     1485.62     1444.18    192.80 o 
  -2  14   9     3930.89     3678.98    226.76 o 
  -3 -18  10     5105.59     5207.53    283.42 o 
  -2 -18  10     4404.04     4294.83    250.98 o 
  -1 -18  10     1416.07     1570.50    155.75 o 
   0 -18  10       24.84      113.38     88.90 o 
  -6 -17  10     4839.74     5006.86    268.58 o 
  -5 -17  10     1194.10     1035.14    102.09 o 
  -4 -17  10     1046.59     1012.64    190.54 o 
  -3 -17  10     1609.26     1805.64    160.14 o 
  -2 -17  10     2052.18     2158.50    172.17 o 
  -1 -17  10      688.72      737.79    116.67 o 
   0 -17  10      793.36      811.93    185.37 o 
   1 -17  10     3640.88     2880.18    195.89 o 
   2 -17  10     3647.07     3768.50    224.69 o 
   3 -17  10     2914.73     2789.66    188.59 o 
  -8 -16  10     2312.19     2253.11    178.56 o 
  -7 -16  10     4283.12     4333.60    273.57 o 
  -6 -16  10     2671.41     2432.52    184.58 o 
  -5 -16  10      162.86      103.41     51.18 o 
  -4 -16  10       28.96        0.67     43.17 o 
  -3 -16  10        0.51      -20.42     63.86 o 
  -2 -16  10      148.83      203.09     81.95 o 
  -1 -16  10       57.83       56.95     76.35 o 
   0 -16  10     1788.65     1601.21    160.66 o 
   1 -16  10     7703.84     7347.50    343.40 o 
   2 -16  10    10274.41     9906.01    431.06 o 
   3 -16  10     5994.35     6144.63    299.61 o 
   4 -16  10      600.10      666.01    103.65 o 
   5 -16  10      252.35      343.66     87.17 o 
  -9 -15  10     1499.82     1602.71    154.45 o 
  -8 -15  10      334.01      142.23     81.40 o 
  -7 -15  10     1943.34     2150.16    164.89 o 
  -6 -15  10      611.09      630.12     69.69 o 
  -5 -15  10      150.15      172.31     50.46 o 
  -4 -15  10     2881.28     2947.37    130.38 o 
  -3 -15  10     4443.86     4447.12    165.97 o 
  -2 -15  10     3174.09     3089.60    271.70 o 
  -1 -15  10     1644.60     1682.18    148.48 o 
   0 -15  10     1090.40     1194.46    124.20 o 
   1 -15  10     2930.56     2726.76    177.93 o 
   2 -15  10     7976.57     7311.40    335.24 o 
   3 -15  10     5863.88     5735.52    279.94 o 
   4 -15  10       37.14       -0.80     59.87 o 
   5 -15  10     2855.16     3257.22    481.98 o 
   6 -15  10     5113.95     5524.98    270.18 o 
 -10 -14  10     4214.41     3681.84    200.19 o 
  -9 -14  10     2784.96     2794.43    187.22 o 
  -8 -14  10      508.54      462.87     95.53 o 
  -7 -14  10      316.46      305.98     59.76 o 
  -6 -14  10      278.14      496.43     79.85 o 
  -5 -14  10        8.95       39.36     41.29 o 
  -4 -14  10     2826.82     3014.49    128.01 o 
  -3 -14  10     4752.39     4849.33    173.56 o 
  -2 -14  10     2027.68     2133.67    121.44 o 
  -1 -14  10      440.76      345.60    173.90 o 
   0 -14  10       21.45      -42.23     60.36 o 
   1 -14  10       82.57      145.89     87.32 o 
   2 -14  10      373.96      444.78     84.17 o 
   3 -14  10      429.09      560.20     91.99 o 
   4 -14  10      414.74      296.00     87.91 o 
   5 -14  10     3917.44     3716.40    208.55 o 
   6 -14  10     9625.34     9300.47    391.55 o 
   7 -14  10     8685.99     7955.74    345.69 o 
 -11 -13  10     6095.09     6162.58    243.91 o 
 -10 -13  10     9087.19     9306.15    413.35 o 
  -9 -13  10     4809.22     5234.76    717.94 o 
  -8 -13  10      168.04      145.93     96.23 o 
  -7 -13  10     1733.41     1802.00    101.58 o 
  -6 -13  10     4294.57     4199.79    262.03 o 
  -5 -13  10      758.42      826.73     71.76 o 
  -4 -13  10      216.12      231.70     50.66 o 
  -3 -13  10     1144.92     1387.27     88.27 o 
  -2 -13  10     1353.46     1261.58    105.23 o 
  -1 -13  10       40.02       87.00     39.32 o 
   0 -13  10      631.64      780.48    100.07 o 
   1 -13  10      562.12      744.26    112.03 o 
   2 -13  10     1872.56     1916.47    145.09 o 
   3 -13  10       94.10      115.12     65.37 o 
   4 -13  10      367.00      362.17     77.73 o 
   5 -13  10     3896.95     3754.72    198.16 o 
   6 -13  10     7729.40     7363.99    322.64 o 
   7 -13  10     7601.10     7189.52    315.80 o 
 -12 -12  10        4.30      214.05     70.24 o 
 -10 -12  10     2179.02     2841.16    181.06 o 
  -9 -12  10     3339.77     3191.72    191.61 o 
  -8 -12  10      189.28      133.99     46.17 o 
  -7 -12  10     3767.31     3586.42    141.56 o 
  -6 -12  10     7502.36     7589.88    237.45 o 
  -5 -12  10     9518.31     9066.31    271.33 o 
  -4 -12  10      817.11      804.94     67.92 o 
  -3 -12  10        0.10      -38.54     36.93 o 
  -2 -12  10      569.59      715.26     63.32 o 
  -1 -12  10      448.73      571.10     58.83 o 
   0 -12  10     1002.69      995.34    106.56 o 
   1 -12  10     1968.28     1785.93    134.79 o 
   2 -12  10      885.80      865.70    101.99 o 
   3 -12  10       29.10      -23.62     48.99 o 
   4 -12  10      146.51      145.16    104.84 o 
   5 -12  10      609.93      711.53     91.11 o 
   6 -12  10     1761.54     1770.09    130.61 o 
   7 -12  10     2846.79     2611.52    155.17 o 
   8 -12  10       48.26        8.49     54.90 o 
 -13 -11  10       33.66      -66.22     60.85 o 
 -12 -11  10      303.86      258.91     72.16 o 
 -11 -11  10      114.25      252.35     66.08 o 
 -10 -11  10      457.13     1025.92    262.99 o 
  -9 -11  10       12.89       -9.61     75.46 o 
  -8 -11  10      216.86      251.24     59.61 o 
  -7 -11  10     6943.21     7204.48    226.49 o 
  -6 -11  10    14887.43    14382.16    399.00 o 
  -5 -11  10    24941.94    24802.27    650.23 o 
  -4 -11  10     6977.14     6988.71    217.27 o 
  -3 -11  10      240.55      197.60     43.02 o 
  -2 -11  10     2019.40     2469.77    104.26 o 
  -1 -11  10     4440.53     4458.63    151.46 o 
   0 -11  10      227.83      239.20     42.92 o 
   1 -11  10       36.94       70.09     58.88 o 
   2 -11  10      103.31       73.62     56.08 o 
   3 -11  10      405.94      429.25     76.61 o 
   4 -11  10      720.57      765.04     88.44 o 
   5 -11  10      688.01      714.30    184.58 o 
   6 -11  10        0.91      -22.38     45.01 o 
   7 -11  10      247.03      286.82     63.95 o 
   8 -11  10       78.84       -9.57     49.13 o 
 -13 -10  10        0.20      -49.00     59.80 o 
 -12 -10  10      663.09      789.23     96.95 o 
 -11 -10  10      899.06      905.53     91.08 o 
 -10 -10  10     1971.19     1754.61    361.53 o 
  -9 -10  10     1339.93     1550.34    132.71 o 
  -8 -10  10     1122.40     1258.18     82.24 o 
  -7 -10  10     1106.84     1243.60     80.90 o 
  -6 -10  10    11893.02    11328.83    323.04 o 
  -5 -10  10     7186.10     7257.24    222.80 o 
  -4 -10  10     2962.14     3085.94    121.14 o 
  -3 -10  10      895.53     1114.87     72.04 o 
  -2 -10  10     6756.63     6644.00    203.88 o 
  -1 -10  10     8901.59     8852.97    255.33 o 
   0 -10  10     1817.36     1887.05     86.49 o 
   1 -10  10      819.39      817.84    107.20 o 
   2 -10  10      430.17      455.17     75.63 o 
   3 -10  10     1457.35     1445.01    287.31 o 
   4 -10  10     2598.11     2445.96    145.55 o 
   5 -10  10     2728.29     2453.71    142.16 o 
   6 -10  10      116.86       31.75     47.98 o 
   7 -10  10      160.88      107.90     51.66 o 
   8 -10  10      393.75      356.30     62.60 o 
   9 -10  10       80.45       76.88     51.25 o 
 -14  -9  10      448.03      326.67     77.63 o 
 -13  -9  10      287.32      297.93     73.08 o 
 -12  -9  10      134.28       37.92     67.84 o 
 -11  -9  10      950.79     1022.26     93.64 o 
 -10  -9  10       24.74       21.04     66.51 o 
  -9  -9  10      292.57      224.49     47.98 o 
  -8  -9  10        1.21      -13.37     38.35 o 
  -7  -9  10      649.27      634.11     59.78 o 
  -6  -9  10        4.82       -8.22     36.91 o 
  -5  -9  10     1788.68     1814.83     89.09 o 
  -4  -9  10      231.42      224.10     44.99 o 
  -3  -9  10     4597.83     4491.28    152.07 o 
  -2  -9  10    23391.46    23290.47    603.71 o 
  -1  -9  10    42573.57    42343.89   1059.79 o 
   0  -9  10    13867.68    13525.75    364.45 o 
   1  -9  10      487.60      684.74     62.06 o 
   2  -9  10      834.56      848.89    139.05 o 
   3  -9  10      584.61      555.88     75.89 o 
   4  -9  10      277.11      271.14     61.28 o 
   5  -9  10      559.77      522.59     72.59 o 
   6  -9  10       62.72       68.72     47.78 o 
   7  -9  10     1801.75     1807.00    115.96 o 
   8  -9  10     1799.65     1676.38    107.85 o 
   9  -9  10      222.66      230.06     53.31 o 
 -14  -8  10     3288.99     3667.54    281.84 o 
 -13  -8  10     2402.76     2449.37    183.89 o 
 -12  -8  10      857.29     1020.99     94.83 o 
 -11  -8  10       47.91       19.50     53.13 o 
 -10  -8  10       51.25       55.61     64.12 o 
  -9  -8  10      947.86      949.03    111.97 o 
  -8  -8  10     3466.54     3242.04    124.28 o 
  -7  -8  10     3221.44     3034.73    226.51 o 
  -6  -8  10      408.09      486.94     58.68 o 
  -5  -8  10       22.13      -48.40     32.82 o 
  -4  -8  10      552.99      595.30     68.94 o 
  -3  -8  10     1923.43     2061.61     91.18 o 
  -2  -8  10    12045.44    11871.09    325.90 o 
  -1  -8  10    24047.93    24598.06    630.67 o 
   0  -8  10     5339.77     5167.59    233.98 o 
   1  -8  10      342.10      365.69     42.47 o 
   2  -8  10     1960.65     1840.81    120.62 o 
   3  -8  10     8678.26     8250.72    335.29 o 
   4  -8  10     4799.02     4558.21    207.31 o 
   5  -8  10      660.23      819.66     81.66 o 
   6  -8  10     2891.72     2674.85    141.74 o 
   7  -8  10     3669.49     3576.02    237.94 o 
   8  -8  10     5699.34     5378.74    385.50 o 
   9  -8  10     1857.91     1657.49    103.46 o 
 -15  -7  10     1289.05     1439.96    113.79 o 
 -14  -7  10     5537.95     5700.69    526.81 o 
 -13  -7  10     7526.79     8097.04    286.44 o 
 -12  -7  10     4001.43     3859.14    202.47 o 
 -11  -7  10      124.77       44.52     54.39 o 
 -10  -7  10      319.03      402.94     80.87 o 
  -9  -7  10      679.77      695.74     59.90 o 
  -8  -7  10      398.19      334.25     49.15 o 
  -7  -7  10     2844.40     2815.91    113.09 o 
  -6  -7  10       21.77      -11.30     37.22 o 
  -5  -7  10     1804.00     1945.07    101.78 o 
  -4  -7  10      861.11      889.88     62.51 o 
  -3  -7  10      161.87      196.84     41.42 o 
  -2  -7  10      458.34      535.31     50.62 o 
  -1  -7  10     3202.14     3145.41    143.04 o 
   0  -7  10     2917.30     3200.00    113.83 o 
   1  -7  10      191.71      196.18     28.94 o 
   2  -7  10     8148.05     8102.43    330.52 o 
   3  -7  10    14300.75    13619.43    516.52 o 
   4  -7  10    13143.32    12758.09    486.45 o 
   5  -7  10     3544.46     3239.23    161.19 o 
   6  -7  10      352.63      390.44     65.22 o 
   7  -7  10     1589.65     1482.43     97.55 o 
   8  -7  10     1170.27     1158.88     89.65 o 
   9  -7  10      538.30      484.94     68.76 o 
 -15  -6  10     3403.32     3329.85    192.79 o 
 -14  -6  10    11075.06    10797.75    516.19 o 
 -13  -6  10    14075.42    14332.64    723.79 o 
 -12  -6  10     5355.92     5454.77    276.20 o 
 -11  -6  10      200.80      147.45     58.74 o 
 -10  -6  10      512.94      530.95     65.58 o 
  -9  -6  10     2772.85     2929.18    129.70 o 
  -8  -6  10     1918.89     1860.28     89.60 o 
  -7  -6  10       14.98       -7.67     36.18 o 
  -6  -6  10     1988.56     1905.42     88.87 o 
  -5  -6  10     8981.24     9232.65    263.66 o 
  -4  -6  10     8153.05     8509.74    244.74 o 
  -3  -6  10     6649.39     7350.25    216.29 o 
  -2  -6  10     1284.35     1450.09     73.85 o 
  -1  -6  10      126.99      126.81     36.24 o 
   0  -6  10       61.11       77.27     24.37 o 
   1  -6  10      399.95      380.41     31.82 o 
   2  -6  10     7540.97     7934.21    201.78 o 
   3  -6  10    17566.76    18000.34    663.50 o 
   4  -6  10     4029.63     3904.65    190.98 o 
   5  -6  10      879.85      915.96     84.02 o 
   6  -6  10       16.71      -14.51     43.12 o 
   7  -6  10      527.35      545.39     67.97 o 
   8  -6  10       48.66       -3.02     41.19 o 
   9  -6  10      162.73      110.56     57.59 o 
  10  -6  10        6.70      -20.97     46.07 o 
 -15  -5  10      291.53      154.05     65.12 o 
 -14  -5  10     2068.00     2059.70    128.92 o 
 -13  -5  10     7045.12     6826.03    339.98 o 
 -12  -5  10     1062.92     1023.63     88.82 o 
 -11  -5  10      386.28      348.98     62.46 o 
 -10  -5  10    10312.17    10338.71    293.78 o 
  -9  -5  10    16064.18    15308.21    410.76 o 
  -8  -5  10     6360.04     6698.17    203.98 o 
  -7  -5  10     4152.60     3987.21    139.18 o 
  -6  -5  10     4601.97     4484.35    149.46 o 
  -5  -5  10     1431.17     1490.47     77.54 o 
  -4  -5  10     5299.93     5246.29    164.77 o 
  -3  -5  10     4480.13     4689.82    151.03 o 
  -2  -5  10      670.12      866.16     57.73 o 
  -1  -5  10     2083.88     2273.05     90.42 o 
   0  -5  10     1925.37     2086.59     69.15 o 
   1  -5  10      194.40      211.94     27.49 o 
   2  -5  10     1170.38     1230.72     65.37 o 
   3  -5  10     6467.28     6540.46    363.20 o 
   4  -5  10     3947.63     4210.65    373.54 o 
   5  -5  10      356.71      328.86     59.24 o 
   6  -5  10      767.20      997.26    117.25 o 
   7  -5  10     4618.48     4877.29    297.15 o 
   8  -5  10     2461.44     2886.24    366.95 o 
   9  -5  10     1139.06     1215.91    126.06 o 
  10  -5  10       39.60       44.40     52.27 o 
 -16  -4  10      769.89      845.58     95.23 o 
 -15  -4  10      769.07      699.80     85.77 o 
 -14  -4  10       75.39       16.43     77.48 o 
 -13  -4  10     1305.05     1359.04    102.43 o 
 -12  -4  10      751.07      716.72     76.52 o
[truncated: 171,502 more chars]
